# Supplementary material for: (1S,8R,15S,19R)-17-Benzyl-17-aza­penta­cyclo­[6.6.5.02,7.09,14.015,19]nona­deca-2(7),3,5,9(14),10,12-hexa­ene chloro­form monosolvate
Source: Acta Crystallogr Sect E Struct Rep Online. 2012 Sep 8;68(Pt 10):o2881. doi: 10.1107/S1600536812037749 (PMC3470235; doi:10.1107/S1600536812037749)
Supplement: Supplementary file 1 [file e-68-o2881-sup1.cif]

##############################################################################
#                                                                            #
# This CIF contains the data in a paper accepted for publication in          #
# Acta Crystallographica Section E. It conforms to the requirements of       #
# Notes for Authors for Acta Crystallographica Section E, and has been       #
# peer reviewed under the auspices of the IUCr Commission on Journals.       #
#                                                                            #
# Full details of the Crystallographic Information File format               #
# are given in the paper "The Crystallographic Information File (CIF):       #
# a New Standard Archive File for Crystallography" by S. R. Hall, F. H.      #
# Allen and I. D. Brown [Acta Cryst. (1991), A47, 655-685].                  #
#                                                                            #
# The current version of the core CIF dictionary is obtainable from          #
# ftp://ftp.iucr.org/pub/cif_core.dic.                                       #
#                                                                            #
# Software is freely available for graphical display of the structure(s)     #
# in this CIF. For information consult the CIF software page                 #
# http://www.iucr.org/resources/cif/software.                                #
#                                                                            #
# This file may be used for bona fide research purposes within the           #
# scientific community so long as proper attribution is given to the journal # 
# article from which it was obtained.                                        #
#                                                                            #
##############################################################################
data_global
_audit_creation_method     SHELXL-97
_journal_date_recd_electronic     2012-07-26
_journal_date_accepted     2012-09-03
_journal_name_full     'Acta Crystallographica, Section E'
_journal_year     2012
_journal_volume     68
_journal_issue     10
_journal_page_first     o2881
_journal_page_last     o2881
_journal_paper_category     QO
_journal_paper_doi     10.1107/S1600536812037749
_journal_coeditor_code     SU2490
_publ_contact_author_name     'Montserrat G\'omez'
_publ_contact_author_address
;
Laboratoire H\'t\'rochimie Fondamentale et Appliqu\'e
UMR CNRS 5069
Universit\'e Paul Sabatier
118 route de Narbonne
31062 Toulouse Cedex 9
France
;
_publ_contact_author_email     gomez@chimie.ups-tlse.fr
_publ_contact_author_fax     '+43 5 61 55 82 04'
_publ_contact_author_phone     '+43 5 61 55 77 38'
_publ_section_title
;\
(1<i>S</i>,8<i>R</i>,15<i>S</i>,19<i>R</i>)-17-Benzyl-17-\
azapentacyclo[6.6.5.0^2,7^.0^9,14^.0^15,19^]nonadeca-2(7),3,5,9(14),10,12-\
hexaene chloroform monosolvate
;
loop_
    _publ_author_name
    _publ_author_address
    'Ielyzaveta Bratko'
;
Laboratoire H\'et\'erochimie Fondamentale et Appliqu\'ee
UMR CNRS 5069
Universit\'e Paul Sabatier
118 route de Narbonne
31062 Toulouse Cedex 9
France
;
    'Sonia Ladeira'
;
Universit\'e de Toulouse
UPS
Institut de Chimie de Toulouse FR2599,
118 route de Narbonne
31062 Toulouse Cedex 9
France
;
    'Nathalie Saffon'
;
Universit\'e de Toulouse
UPS
Institut de Chimie de Toulouse FR2599,
118 route de Narbonne
31062 Toulouse Cedex 9
France
;
    'Emmanuelle Teuma'
;
Laboratoire H\'et\'erochimie Fondamentale et Appliqu\'ee
UMR CNRS 5069
Universit\'e Paul Sabatier
118 route de Narbonne
31062 Toulouse Cedex 9
France
;
    'Montserrat G\'omez'
;
Laboratoire H\'et\'erochimie Fondamentale et Appliqu\'ee
UMR CNRS 5069
Universit\'e Paul Sabatier
118 route de Narbonne
31062 Toulouse Cedex 9
France
;
data_I
_audit_creation_method     SHELXL-97
_chemical_name_systematic
;
;
_chemical_name_common
;
(1<i>S</i>,8<i>R</i>,15<i>S</i>,19<i>R</i>)-17-Benzyl-17-
azapentacyclo[6.6.5.0^2,7^.0^9,14^.0^15,19^]nonadeca-
2(7),3,5,9(14),10,12-hexaene chloroform monosolvate
;
_chemical_formula_moiety     'C25 H23 N, C H Cl3'
_chemical_formula_sum     'C26 H24 Cl3 N'
_chemical_formula_iupac     'C25 H23 N, C H Cl3'
_chemical_formula_weight     456.81
_chemical_melting_point     ?
_symmetry_cell_setting     monoclinic
_symmetry_space_group_name_H-M     'P 21'
_symmetry_space_group_name_Hall     'P 2yb'
loop_
    _symmetry_equiv_pos_as_xyz
    'x, y, z'
    '-x, y+1/2, -z'
_cell_length_a     8.6455(2)
_cell_length_b     10.7338(3)
_cell_length_c     12.3310(3)
_cell_angle_alpha     90.00
_cell_angle_beta     99.0550(10)
_cell_angle_gamma     90.00
_cell_volume     1130.04(5)
_cell_formula_units_Z     2
_cell_measurement_reflns_used     9897
_cell_measurement_theta_min     2.39
_cell_measurement_theta_max     34.66
_cell_measurement_temperature     193(2)
_exptl_crystal_description     block
_exptl_crystal_colour     colourless
_exptl_crystal_size_max     0.80
_exptl_crystal_size_mid     0.70
_exptl_crystal_size_min     0.40
_exptl_crystal_density_diffrn     1.343
_exptl_crystal_density_meas     ?
_exptl_crystal_density_method     'not measured'
_exptl_crystal_F_000     476
_exptl_absorpt_coefficient_mu     0.419
_exptl_absorpt_correction_type     multi-scan
_exptl_absorpt_process_details     '(SADABS; Bruker, 2006)'
_exptl_absorpt_correction_T_min     0.7304
_exptl_absorpt_correction_T_max     0.8503
_exptl_special_details
;
Spectroscopic data for the title compound: ^1^H NMR (300 MHz in CDCl~3~): 7.31
-- 7.34 (m, 7H, Harom), 7.24 -- 7.27 (m, 2H, Harom), 7.14 -- 7.19 (m, 4H,
Harom), 4.20 (s, 2H, H9,10), 3.31 (s, 2H, H19), 2.87 (m, 2H, H17 or H18), 2.78
(m, 2H, H15,16), 1.90 (m, 2H, H17 or H18) ^13^C NMR (75 MHz in CDCl~3~):
143.9, 141.8 (C11,12,13,14), 128.8, 128.1, 125.8, 125.7, 125.6, 123.6 (CH
arom), 60.0 (C19), 57.0 (C17,18), 47.3 (C9,10), 44.3 (C15,16).
;
_diffrn_ambient_temperature     193(2)
_diffrn_radiation_type     MoK\a
_diffrn_radiation_wavelength     0.71073
_diffrn_radiation_source     'fine-focus sealed tube'
_diffrn_radiation_monochromator     graphite
_diffrn_measurement_device_type     'Bruker SMART APEXII'
_diffrn_measurement_method     'phi and omega scans'
_diffrn_detector_area_resol_mean     ?
_diffrn_reflns_number     19688
_diffrn_reflns_av_R_equivalents     0.0211
_diffrn_reflns_av_sigmaI/netI     0.0239
_diffrn_reflns_theta_min     2.39
_diffrn_reflns_theta_max     30.51
_diffrn_reflns_theta_full     30.51
_diffrn_measured_fraction_theta_max     0.999
_diffrn_measured_fraction_theta_full     0.999
_diffrn_reflns_limit_h_min     -12
_diffrn_reflns_limit_h_max     12
_diffrn_reflns_limit_k_min     -15
_diffrn_reflns_limit_k_max     15
_diffrn_reflns_limit_l_min     -17
_diffrn_reflns_limit_l_max     17
_reflns_number_total     6678
_reflns_number_gt     6147
_reflns_threshold_expression     I>2sigma(I)
_refine_ls_structure_factor_coef     Fsqd
_refine_ls_matrix_type     full
_refine_ls_R_factor_all     0.0465
_refine_ls_R_factor_gt     0.0419
_refine_ls_wR_factor_gt     0.1137
_refine_ls_wR_factor_ref     0.1186
_refine_ls_goodness_of_fit_ref     1.039
_refine_ls_restrained_S_all     1.039
_refine_ls_number_reflns     6678
_refine_ls_number_parameters     271
_refine_ls_number_restraints     1
_refine_ls_hydrogen_treatment     constr
_refine_ls_weighting_scheme     calc
_refine_ls_weighting_details
         'calc w=1/[\s^2^(Fo^2^)+(0.0672P)^2^+0.2655P] where P=(Fo^2^+2Fc^2^)/3'
_atom_sites_solution_hydrogens     geom
_atom_sites_solution_primary     direct
_atom_sites_solution_secondary     difmap
_refine_ls_shift/su_max     0.001
_refine_ls_shift/su_mean     0.000
_refine_diff_density_max     0.586
_refine_diff_density_min     -0.537
_refine_ls_extinction_method     none
_refine_ls_extinction_coef     ?
_refine_ls_abs_structure_details     'Flack (1983), 3057 Friedel pairs'
_refine_ls_abs_structure_Flack     -0.01(5)
loop_
    _atom_type_symbol
    _atom_type_description
    _atom_type_scat_dispersion_real
    _atom_type_scat_dispersion_imag
    _atom_type_scat_source
    'C' 'C' 0.0033 0.0016
                         'International Tables Vol C Tables 4.2.6.8 and 6.1.1.4'
    'H' 'H' 0.0000 0.0000
                         'International Tables Vol C Tables 4.2.6.8 and 6.1.1.4'
    'N' 'N' 0.0061 0.0033
                         'International Tables Vol C Tables 4.2.6.8 and 6.1.1.4'
    'Cl' 'Cl' 0.1484 0.1585
                         'International Tables Vol C Tables 4.2.6.8 and 6.1.1.4'
_computing_data_collection     'APEX2 (Bruker, 2006)'
_computing_cell_refinement     'APEX2 and SAINT (Bruker, 2006)'
_computing_data_reduction     'SAINT (Bruker, 2006)'
_computing_structure_solution     'SHELXS97 (Sheldrick, 2008)'
_computing_structure_refinement     'SHELXL97 (Sheldrick, 2008)'
_computing_molecular_graphics     'ORTEP-3 for Windows (Farrugia, 1997)'
_computing_publication_material
                         'SHELXTL (Sheldrick, 2008) and publCIF (Westrip, 2010)'
loop_
    _atom_site_type_symbol
    _atom_site_label
    _atom_site_fract_x
    _atom_site_fract_y
    _atom_site_fract_z
    _atom_site_U_iso_or_equiv
    _atom_site_adp_type
    _atom_site_calc_flag
    _atom_site_refinement_flags
    _atom_site_occupancy
    _atom_site_symmetry_multiplicity
    _atom_site_disorder_assembly
    _atom_site_disorder_group
    N N1 0.39289(16) 0.52587(12) 0.43293(11) 0.0266(2) Uani d . 1 1 . .
    C C1 0.1444(2) 0.50798(18) -0.04276(14) 0.0345(3) Uani d . 1 1 . .
    H H1 0.1492 0.5921 -0.0659 0.041 Uiso calc R 1 1 . .
    C C2 0.0421(2) 0.4244(2) -0.10382(15) 0.0429(4) Uani d . 1 1 . .
    H H2 -0.0227 0.4516 -0.1689 0.051 Uiso calc R 1 1 . .
    C C3 0.0345(2) 0.3016(2) -0.06997(17) 0.0435(4) Uani d . 1 1 . .
    H H3 -0.0364 0.2456 -0.1117 0.052 Uiso calc R 1 1 . .
    C C4 0.1298(2) 0.25967(18) 0.02461(15) 0.0352(3) Uani d . 1 1 . .
    H H4 0.1250 0.1754 0.0473 0.042 Uiso calc R 1 1 . .
    C C5 0.6395(2) 0.28010(16) 0.18645(14) 0.0326(3) Uani d . 1 1 . .
    H H5 0.6355 0.1963 0.2107 0.039 Uiso calc R 1 1 . .
    C C6 0.7800(2) 0.33116(18) 0.16495(15) 0.0376(4) Uani d . 1 1 . .
    H H6 0.8722 0.2816 0.1747 0.045 Uiso calc R 1 1 . .
    C C7 0.7867(2) 0.45386(19) 0.12935(15) 0.0365(4) Uani d . 1 1 . .
    H H7 0.8829 0.4871 0.1143 0.044 Uiso calc R 1 1 . .
    C C8 0.65237(19) 0.52818(16) 0.11575(13) 0.0309(3) Uani d . 1 1 . .
    H H8 0.6569 0.6122 0.0922 0.037 Uiso calc R 1 1 . .
    C C9 0.35679(17) 0.54536(13) 0.12701(12) 0.0255(3) Uani d . 1 1 . .
    H H9 0.3634 0.6325 0.0995 0.031 Uiso calc R 1 1 . .
    C C10 0.34340(18) 0.31443(14) 0.19041(13) 0.0265(3) Uani d . 1 1 . .
    H H10 0.3398 0.2246 0.2114 0.032 Uiso calc R 1 1 . .
    C C11 0.23268(18) 0.34320(14) 0.08567(13) 0.0280(3) Uani d . 1 1 . .
    C C12 0.50511(18) 0.35394(14) 0.17174(12) 0.0260(3) Uani d . 1 1 . .
    C C13 0.51215(17) 0.47792(14) 0.13708(12) 0.0253(3) Uani d . 1 1 . .
    C C14 0.23907(18) 0.46747(14) 0.05191(12) 0.0268(3) Uani d . 1 1 . .
    C C15 0.30194(18) 0.54093(13) 0.24191(12) 0.0250(3) Uani d . 1 1 . .
    H H15 0.1958 0.5797 0.2359 0.030 Uiso calc R 1 1 . .
    C C16 0.29201(17) 0.40197(13) 0.27884(12) 0.0253(3) Uani d . 1 1 . .
    H H16 0.1816 0.3822 0.2875 0.030 Uiso calc R 1 1 . .
    C C17 0.39598(19) 0.39743(14) 0.39155(13) 0.0285(3) Uani d . 1 1 . .
    H H17A 0.3534 0.3384 0.4410 0.034 Uiso calc R 1 1 . .
    H H17B 0.5041 0.3720 0.3846 0.034 Uiso calc R 1 1 . .
    C C18 0.4115(2) 0.60275(14) 0.33636(12) 0.0293(3) Uani d . 1 1 . .
    H H18A 0.5213 0.6014 0.3226 0.035 Uiso calc R 1 1 . .
    H H18B 0.3801 0.6901 0.3467 0.035 Uiso calc R 1 1 . .
    C C19 0.5165(2) 0.55150(17) 0.52496(13) 0.0337(3) Uani d . 1 1 . .
    H H19A 0.5195 0.6423 0.5391 0.040 Uiso calc R 1 1 . .
    H H19B 0.6182 0.5276 0.5038 0.040 Uiso calc R 1 1 . .
    C C20 0.49863(19) 0.48467(14) 0.63052(12) 0.0272(3) Uani d . 1 1 . .
    C C21 0.3573(2) 0.43277(17) 0.64887(14) 0.0325(3) Uani d . 1 1 . .
    H H21 0.2688 0.4345 0.5925 0.039 Uiso calc R 1 1 . .
    C C22 0.3457(2) 0.37825(18) 0.75005(16) 0.0387(4) Uani d . 1 1 . .
    H H22 0.2495 0.3418 0.7616 0.046 Uiso calc R 1 1 . .
    C C23 0.4726(3) 0.37670(18) 0.83363(14) 0.0390(4) Uani d . 1 1 . .
    H H23 0.4630 0.3412 0.9028 0.047 Uiso calc R 1 1 . .
    C C24 0.6135(2) 0.42704(18) 0.81587(14) 0.0385(4) Uani d . 1 1 . .
    H H24 0.7013 0.4259 0.8729 0.046 Uiso calc R 1 1 . .
    C C25 0.6271(2) 0.47953(16) 0.71431(14) 0.0325(3) Uani d . 1 1 . .
    H H25 0.7250 0.5122 0.7021 0.039 Uiso calc R 1 1 . .
    C C26 0.0596(2) 0.65871(19) 0.47279(19) 0.0438(4) Uani d . 1 1 . .
    H H26 0.1596 0.6107 0.4782 0.053 Uiso calc R 1 1 . .
    Cl Cl1 -0.07721(8) 0.59279(8) 0.36846(6) 0.06723(19) Uani d . 1 1 . .
    Cl Cl2 0.09629(12) 0.81306(8) 0.44019(12) 0.1005(3) Uani d . 1 1 . .
    Cl Cl3 -0.00976(9) 0.64798(9) 0.59955(6) 0.0731(2) Uani d . 1 1 . .
loop_
    _atom_site_aniso_label
    _atom_site_aniso_U_11
    _atom_site_aniso_U_22
    _atom_site_aniso_U_33
    _atom_site_aniso_U_12
    _atom_site_aniso_U_13
    _atom_site_aniso_U_23
    N1 0.0317(6) 0.0213(5) 0.0280(6) -0.0020(4) 0.0080(5) 0.0010(4)
    C1 0.0287(7) 0.0446(9) 0.0315(7) 0.0070(6) 0.0083(6) 0.0030(6)
    C2 0.0287(8) 0.0663(13) 0.0335(8) 0.0056(8) 0.0043(6) -0.0026(8)
    C3 0.0276(8) 0.0604(12) 0.0430(9) -0.0087(8) 0.0075(7) -0.0170(9)
    C4 0.0303(7) 0.0368(8) 0.0410(8) -0.0070(6) 0.0141(6) -0.0106(7)
    C5 0.0333(8) 0.0304(7) 0.0349(8) 0.0073(6) 0.0079(6) -0.0003(6)
    C6 0.0291(7) 0.0446(10) 0.0398(8) 0.0083(7) 0.0077(6) -0.0056(7)
    C7 0.0257(7) 0.0491(10) 0.0363(8) -0.0037(7) 0.0101(6) -0.0060(7)
    C8 0.0308(7) 0.0327(7) 0.0310(7) -0.0064(6) 0.0108(6) -0.0013(6)
    C9 0.0279(6) 0.0207(6) 0.0290(6) -0.0007(5) 0.0079(5) 0.0030(5)
    C10 0.0295(7) 0.0187(5) 0.0331(7) -0.0007(5) 0.0103(5) -0.0002(5)
    C11 0.0252(6) 0.0293(7) 0.0312(7) -0.0017(5) 0.0096(5) -0.0039(5)
    C12 0.0279(6) 0.0237(6) 0.0276(6) 0.0000(5) 0.0083(5) -0.0017(5)
    C13 0.0251(6) 0.0253(6) 0.0262(6) -0.0002(5) 0.0066(5) 0.0003(5)
    C14 0.0246(6) 0.0277(6) 0.0297(7) 0.0023(5) 0.0088(5) -0.0001(5)
    C15 0.0291(6) 0.0192(5) 0.0280(6) 0.0014(5) 0.0091(5) 0.0030(5)
    C16 0.0282(6) 0.0202(6) 0.0292(6) -0.0012(5) 0.0096(5) 0.0020(5)
    C17 0.0352(7) 0.0224(6) 0.0295(7) 0.0027(5) 0.0095(6) 0.0034(5)
    C18 0.0388(8) 0.0210(6) 0.0292(6) -0.0031(6) 0.0095(6) 0.0013(5)
    C19 0.0354(8) 0.0343(8) 0.0316(7) -0.0085(6) 0.0057(6) 0.0019(6)
    C20 0.0295(7) 0.0255(6) 0.0271(6) 0.0002(5) 0.0063(5) -0.0032(5)
    C21 0.0289(7) 0.0366(8) 0.0330(7) 0.0001(6) 0.0084(6) 0.0002(6)
    C22 0.0403(9) 0.0402(9) 0.0401(9) -0.0023(7) 0.0201(7) -0.0001(7)
    C23 0.0529(10) 0.0375(9) 0.0296(8) 0.0037(7) 0.0155(7) -0.0003(6)
    C24 0.0427(9) 0.0405(9) 0.0310(8) 0.0037(7) 0.0014(7) -0.0054(7)
    C25 0.0309(7) 0.0332(7) 0.0332(7) -0.0026(6) 0.0043(6) -0.0054(6)
    C26 0.0380(9) 0.0372(9) 0.0568(11) 0.0008(7) 0.0096(8) -0.0027(8)
    Cl1 0.0523(3) 0.0910(5) 0.0566(3) -0.0100(3) 0.0033(2) -0.0085(3)
    Cl2 0.0901(6) 0.0433(3) 0.1741(10) -0.0087(4) 0.0397(6) 0.0149(5)
    Cl3 0.0745(4) 0.0909(5) 0.0582(3) -0.0120(4) 0.0239(3) -0.0231(3)
loop_
    _geom_bond_atom_site_label_1
    _geom_bond_atom_site_label_2
    _geom_bond_site_symmetry_2
    _geom_bond_distance
    _geom_bond_publ_flag
    N1 C19 . 1.457(2) ?
    N1 C17 . 1.4718(19) ?
    N1 C18 . 1.4782(19) ?
    C1 C14 . 1.386(2) ?
    C1 C2 . 1.395(3) ?
    C1 H1 . 0.9500 ?
    C2 C3 . 1.386(3) ?
    C2 H2 . 0.9500 ?
    C3 C4 . 1.393(3) ?
    C3 H3 . 0.9500 ?
    C4 C11 . 1.397(2) ?
    C4 H4 . 0.9500 ?
    C5 C12 . 1.394(2) ?
    C5 C6 . 1.396(3) ?
    C5 H5 . 0.9500 ?
    C6 C7 . 1.392(3) ?
    C6 H6 . 0.9500 ?
    C7 C8 . 1.397(3) ?
    C7 H7 . 0.9500 ?
    C8 C13 . 1.389(2) ?
    C8 H8 . 0.9500 ?
    C9 C13 . 1.514(2) ?
    C9 C14 . 1.515(2) ?
    C9 C15 . 1.564(2) ?
    C9 H9 . 1.0000 ?
    C10 C12 . 1.513(2) ?
    C10 C11 . 1.513(2) ?
    C10 C16 . 1.556(2) ?
    C10 H10 . 1.0000 ?
    C11 C14 . 1.401(2) ?
    C12 C13 . 1.402(2) ?
    C15 C18 . 1.532(2) ?
    C15 C16 . 1.5659(19) ?
    C15 H15 . 1.0000 ?
    C16 C17 . 1.533(2) ?
    C16 H16 . 1.0000 ?
    C17 H17A . 0.9900 ?
    C17 H17B . 0.9900 ?
    C18 H18A . 0.9900 ?
    C18 H18B . 0.9900 ?
    C19 C20 . 1.515(2) ?
    C19 H19A . 0.9900 ?
    C19 H19B . 0.9900 ?
    C20 C21 . 1.393(2) ?
    C20 C25 . 1.394(2) ?
    C21 C22 . 1.396(2) ?
    C21 H21 . 0.9500 ?
    C22 C23 . 1.382(3) ?
    C22 H22 . 0.9500 ?
    C23 C24 . 1.382(3) ?
    C23 H23 . 0.9500 ?
    C24 C25 . 1.395(3) ?
    C24 H24 . 0.9500 ?
    C25 H25 . 0.9500 ?
    C26 Cl2 . 1.746(2) ?
    C26 Cl1 . 1.754(2) ?
    C26 Cl3 . 1.764(2) ?
    C26 H26 . 1.0000 ?
loop_
    _geom_angle_atom_site_label_1
    _geom_angle_atom_site_label_2
    _geom_angle_atom_site_label_3
    _geom_angle_site_symmetry_1
    _geom_angle_site_symmetry_3
    _geom_angle
    _geom_angle_publ_flag
    C19 N1 C17 . . 113.31(13) ?
    C19 N1 C18 . . 111.26(12) ?
    C17 N1 C18 . . 103.50(11) ?
    C14 C1 C2 . . 119.54(18) ?
    C14 C1 H1 . . 120.2 ?
    C2 C1 H1 . . 120.2 ?
    C3 C2 C1 . . 120.33(17) ?
    C3 C2 H2 . . 119.8 ?
    C1 C2 H2 . . 119.8 ?
    C2 C3 C4 . . 120.64(17) ?
    C2 C3 H3 . . 119.7 ?
    C4 C3 H3 . . 119.7 ?
    C3 C4 C11 . . 119.10(18) ?
    C3 C4 H4 . . 120.4 ?
    C11 C4 H4 . . 120.4 ?
    C12 C5 C6 . . 118.98(15) ?
    C12 C5 H5 . . 120.5 ?
    C6 C5 H5 . . 120.5 ?
    C7 C6 C5 . . 120.79(16) ?
    C7 C6 H6 . . 119.6 ?
    C5 C6 H6 . . 119.6 ?
    C6 C7 C8 . . 120.20(16) ?
    C6 C7 H7 . . 119.9 ?
    C8 C7 H7 . . 119.9 ?
    C13 C8 C7 . . 119.28(16) ?
    C13 C8 H8 . . 120.4 ?
    C7 C8 H8 . . 120.4 ?
    C13 C9 C14 . . 106.76(12) ?
    C13 C9 C15 . . 107.63(12) ?
    C14 C9 C15 . . 105.46(12) ?
    C13 C9 H9 . . 112.2 ?
    C14 C9 H9 . . 112.2 ?
    C15 C9 H9 . . 112.2 ?
    C12 C10 C11 . . 106.76(12) ?
    C12 C10 C16 . . 108.06(12) ?
    C11 C10 C16 . . 105.24(12) ?
    C12 C10 H10 . . 112.1 ?
    C11 C10 H10 . . 112.1 ?
    C16 C10 H10 . . 112.1 ?
    C4 C11 C14 . . 120.17(15) ?
    C4 C11 C10 . . 126.34(15) ?
    C14 C11 C10 . . 113.49(13) ?
    C5 C12 C13 . . 120.26(14) ?
    C5 C12 C10 . . 126.29(14) ?
    C13 C12 C10 . . 113.45(13) ?
    C8 C13 C12 . . 120.49(14) ?
    C8 C13 C9 . . 126.03(14) ?
    C12 C13 C9 . . 113.48(13) ?
    C1 C14 C11 . . 120.22(15) ?
    C1 C14 C9 . . 126.33(15) ?
    C11 C14 C9 . . 113.45(13) ?
    C18 C15 C9 . . 115.86(12) ?
    C18 C15 C16 . . 104.31(12) ?
    C9 C15 C16 . . 109.31(11) ?
    C18 C15 H15 . . 109.0 ?
    C9 C15 H15 . . 109.0 ?
    C16 C15 H15 . . 109.0 ?
    C17 C16 C10 . . 115.14(12) ?
    C17 C16 C15 . . 104.06(12) ?
    C10 C16 C15 . . 109.67(11) ?
    C17 C16 H16 . . 109.3 ?
    C10 C16 H16 . . 109.3 ?
    C15 C16 H16 . . 109.3 ?
    N1 C17 C16 . . 104.15(12) ?
    N1 C17 H17A . . 110.9 ?
    C16 C17 H17A . . 110.9 ?
    N1 C17 H17B . . 110.9 ?
    C16 C17 H17B . . 110.9 ?
    H17A C17 H17B . . 108.9 ?
    N1 C18 C15 . . 103.77(12) ?
    N1 C18 H18A . . 111.0 ?
    C15 C18 H18A . . 111.0 ?
    N1 C18 H18B . . 111.0 ?
    C15 C18 H18B . . 111.0 ?
    H18A C18 H18B . . 109.0 ?
    N1 C19 C20 . . 114.73(13) ?
    N1 C19 H19A . . 108.6 ?
    C20 C19 H19A . . 108.6 ?
    N1 C19 H19B . . 108.6 ?
    C20 C19 H19B . . 108.6 ?
    H19A C19 H19B . . 107.6 ?
    C21 C20 C25 . . 118.72(15) ?
    C21 C20 C19 . . 122.63(14) ?
    C25 C20 C19 . . 118.59(14) ?
    C20 C21 C22 . . 120.06(16) ?
    C20 C21 H21 . . 120.0 ?
    C22 C21 H21 . . 120.0 ?
    C23 C22 C21 . . 120.75(17) ?
    C23 C22 H22 . . 119.6 ?
    C21 C22 H22 . . 119.6 ?
    C24 C23 C22 . . 119.57(16) ?
    C24 C23 H23 . . 120.2 ?
    C22 C23 H23 . . 120.2 ?
    C23 C24 C25 . . 120.07(16) ?
    C23 C24 H24 . . 120.0 ?
    C25 C24 H24 . . 120.0 ?
    C20 C25 C24 . . 120.78(16) ?
    C20 C25 H25 . . 119.6 ?
    C24 C25 H25 . . 119.6 ?
    Cl2 C26 Cl1 . . 109.88(13) ?
    Cl2 C26 Cl3 . . 111.44(12) ?
    Cl1 C26 Cl3 . . 109.86(12) ?
    Cl2 C26 H26 . . 108.5 ?
    Cl1 C26 H26 . . 108.5 ?
    Cl3 C26 H26 . . 108.5 ?
loop_
    _geom_hbond_atom_site_label_D
    _geom_hbond_atom_site_label_H
    _geom_hbond_atom_site_label_A
    _geom_hbond_site_symmetry_A
    _geom_hbond_distance_DH
    _geom_hbond_distance_HA
    _geom_hbond_distance_DA
    _geom_hbond_angle_DHA
    C26 H26 N1 . 1.00 2.36 3.320(2) 161
_iucr_refine_instructions_details
;
TITL I in P2(1)
CELL 0.71073   8.6455  10.7338  12.3310  90.000  99.055  90.000
ZERR    2.00   0.0002   0.0003   0.0003   0.000   0.001   0.000
LATT -1
SYMM -X, 0.5+Y, -Z
SFAC C  H  N  Cl
UNIT 52  48  2  6
OMIT 2 0 5
OMIT 0   0   1
L.S. 4
SHEL 40 0.7
ACTA
BOND
BOND $H
FMAP 2
PLAN 20
SIZE 0.40 0.70 0.80
TEMP -80.000
WGHT    0.067200    0.265500
FVAR       0.89334
N1    3    0.392891    0.525870    0.432928    11.00000    0.03166    0.02127 =
         0.02804    0.00105    0.00805   -0.00201
C1    1    0.144417    0.507983   -0.042762    11.00000    0.02874    0.04460 =
         0.03147    0.00301    0.00835    0.00700
AFIX  43
H1    2    0.149200    0.592120   -0.065910    11.00000   -1.20000
AFIX   0
C2    1    0.042090    0.424356   -0.103819    11.00000    0.02874    0.06626 =
         0.03348   -0.00264    0.00432    0.00559
AFIX  43
H2    2   -0.022730    0.451623   -0.168918    11.00000   -1.20000
AFIX   0
C3    1    0.034509    0.301640   -0.069975    11.00000    0.02764    0.06043 =
         0.04301   -0.01700    0.00748   -0.00867
AFIX  43
H3    2   -0.036391    0.245638   -0.111699    11.00000   -1.20000
AFIX   0
C4    1    0.129841    0.259669    0.024613    11.00000    0.03033    0.03684 =
         0.04103   -0.01065    0.01410   -0.00697
AFIX  43
H4    2    0.124978    0.175364    0.047286    11.00000   -1.20000
AFIX   0
C5    1    0.639489    0.280104    0.186454    11.00000    0.03333    0.03044 =
         0.03486   -0.00029    0.00787    0.00732
AFIX  43
H5    2    0.635451    0.196345    0.210740    11.00000   -1.20000
AFIX   0
C6    1    0.780017    0.331159    0.164955    11.00000    0.02913    0.04456 =
         0.03985   -0.00556    0.00771    0.00833
AFIX  43
H6    2    0.872207    0.281603    0.174730    11.00000   -1.20000
AFIX   0
C7    1    0.786696    0.453863    0.129349    11.00000    0.02573    0.04913 =
         0.03627   -0.00598    0.01015   -0.00367
AFIX  43
H7    2    0.882884    0.487146    0.114262    11.00000   -1.20000
AFIX   0
C8    1    0.652365    0.528181    0.115745    11.00000    0.03083    0.03273 =
         0.03102   -0.00126    0.01085   -0.00641
AFIX  43
H8    2    0.656855    0.612175    0.092159    11.00000   -1.20000
AFIX   0
C9    1    0.356789    0.545360    0.127010    11.00000    0.02791    0.02067 =
         0.02902    0.00298    0.00788   -0.00073
AFIX  13
H9    2    0.363426    0.632524    0.099482    11.00000   -1.20000
AFIX   0
C10   1    0.343401    0.314435    0.190414    11.00000    0.02947    0.01867 =
         0.03314   -0.00024    0.01031   -0.00068
AFIX  13
H10   2    0.339830    0.224621    0.211429    11.00000   -1.20000
AFIX   0
C11   1    0.232676    0.343200    0.085674    11.00000    0.02520    0.02927 =
         0.03115   -0.00389    0.00956   -0.00172
C12   1    0.505108    0.353941    0.171736    11.00000    0.02793    0.02368 =
         0.02764   -0.00171    0.00825   -0.00002
C13   1    0.512148    0.477922    0.137084    11.00000    0.02510    0.02534 =
         0.02616    0.00031    0.00656   -0.00020
C14   1    0.239069    0.467469    0.051915    11.00000    0.02455    0.02769 =
         0.02968   -0.00014    0.00875    0.00225
C15   1    0.301937    0.540933    0.241912    11.00000    0.02915    0.01924 =
         0.02800    0.00301    0.00911    0.00141
AFIX  13
H15   2    0.195764    0.579715    0.235937    11.00000   -1.20000
AFIX   0
C16   1    0.292012    0.401971    0.278843    11.00000    0.02817    0.02017 =
         0.02918    0.00197    0.00959   -0.00124
AFIX  13
H16   2    0.181579    0.382241    0.287521    11.00000   -1.20000
AFIX   0
C17   1    0.395982    0.397426    0.391553    11.00000    0.03519    0.02236 =
         0.02945    0.00342    0.00949    0.00267
AFIX  23
H17A  2    0.353369    0.338393    0.441024    11.00000   -1.20000
H17B  2    0.504059    0.371996    0.384606    11.00000   -1.20000
AFIX   0
C18   1    0.411496    0.602749    0.336359    11.00000    0.03885    0.02103 =
         0.02925    0.00126    0.00951   -0.00310
AFIX  23
H18A  2    0.521269    0.601419    0.322632    11.00000   -1.20000
H18B  2    0.380059    0.690105    0.346665    11.00000   -1.20000
AFIX   0
C19   1    0.516464    0.551502    0.524956    11.00000    0.03540    0.03426 =
         0.03156    0.00191    0.00573   -0.00854
AFIX  23
H19A  2    0.519484    0.642333    0.539070    11.00000   -1.20000
H19B  2    0.618212    0.527601    0.503782    11.00000   -1.20000
AFIX   0
C20   1    0.498626    0.484666    0.630522    11.00000    0.02952    0.02547 =
         0.02709   -0.00316    0.00631    0.00016
C21   1    0.357341    0.432767    0.648865    11.00000    0.02886    0.03659 =
         0.03304    0.00017    0.00839    0.00013
AFIX  43
H21   2    0.268799    0.434476    0.592459    11.00000   -1.20000
AFIX   0
C22   1    0.345736    0.378250    0.750047    11.00000    0.04026    0.04021 =
         0.04009   -0.00008    0.02010   -0.00229
AFIX  43
H22   2    0.249521    0.341799    0.761584    11.00000   -1.20000
AFIX   0
C23   1    0.472613    0.376699    0.833628    11.00000    0.05285    0.03752 =
         0.02963   -0.00032    0.01550    0.00371
AFIX  43
H23   2    0.462979    0.341248    0.902840    11.00000   -1.20000
AFIX   0
C24   1    0.613548    0.427039    0.815869    11.00000    0.04267    0.04052 =
         0.03102   -0.00539    0.00145    0.00374
AFIX  43
H24   2    0.701333    0.425903    0.872886    11.00000   -1.20000
AFIX   0
C25   1    0.627090    0.479532    0.714311    11.00000    0.03086    0.03320 =
         0.03317   -0.00536    0.00434   -0.00257
AFIX  43
H25   2    0.725031    0.512172    0.702105    11.00000   -1.20000
AFIX   0
C26   1    0.059579    0.658707    0.472789    11.00000    0.03798    0.03721 =
         0.05680   -0.00266    0.00960    0.00076
AFIX  13
H26   2    0.159635    0.610703    0.478246    11.00000   -1.20000
AFIX   0
CL1   4   -0.077213    0.592785    0.368455    11.00000    0.05233    0.09103 =
         0.05662   -0.00850    0.00326   -0.00995
CL2   4    0.096295    0.813056    0.440190    11.00000    0.09006    0.04334 =
         0.17410    0.01492    0.03974   -0.00870
CL3   4   -0.009760    0.647981    0.599549    11.00000    0.07454    0.09086 =
         0.05822   -0.02307    0.02389   -0.01198
HKLF 4
REM  lisa2m in P2(1)
REM R1 =  0.0419 for   6147 Fo > 4sig(Fo)  and  0.0465 for all   6678 data
REM    271 parameters refined using      1 restraints
END
WGHT      0.0672      0.2655
REM Highest difference peak  0.586,  deepest hole -0.537,  1-sigma level  0.048
Q1    1   0.1661  0.8034  0.5003  11.00000  0.05    0.59
Q2    1  -0.0823  0.6566  0.3917  11.00000  0.05    0.45
Q3    1   0.0441  0.6974  0.6015  11.00000  0.05    0.43
Q4    1   0.5034  0.4106  0.1457  11.00000  0.su249005    0.27
Q5    1  -0.0351  0.5436  0.4009  11.00000  0.05    0.27
Q6    1   0.2318  0.4044  0.0605  11.00000  0.05    0.26
Q7    1   0.1817  0.3011  0.0638  11.00000  0.05    0.26
Q8    1   0.7162  0.3173  0.1938  11.00000  0.05    0.25
Q9    1   0.5839  0.4979  0.1264  11.00000  0.05    0.24
Q10   1   0.4307  0.5048  0.1228  11.00000  0.05    0.23
Q11   1  -0.0093  0.6326  0.6414  11.00000  0.05    0.23
Q12   1   0.6251  0.4410  0.7587  11.00000  0.05    0.23
Q13   1   0.4358  0.4442  0.6405  11.00000  0.05    0.22
Q14   1   0.3252  0.3572  0.2368  11.00000  0.05    0.22
Q15   1   0.7083  0.4847  0.1174  11.00000  0.05    0.22
Q16   1   0.2807  0.3356  0.1418  11.00000  0.05    0.22
Q17   1   0.3504  0.4141  0.7013  11.00000  0.05    0.22
Q18   1   0.0549  0.7626  0.3966  11.00000  0.05    0.22
Q19   1   0.5762  0.3160  0.1789  11.00000  0.05    0.22
Q20   1   0.3545  0.5793  0.2908  11.00000  0.05    0.21
;
