# Supplementary material for: (1S,8R,15S,19R)-17-Benzyl-17-aza­penta­cyclo­[6.6.5.02,7.09,14.015,19]nona­deca-2(7),3,5,9(14),10,12-hexa­ene chloro­form monosolvate
Source: Acta Crystallogr Sect E Struct Rep Online. 2012 Sep 8;68(Pt 10):o2881. doi: 10.1107/S1600536812037749 (PMC3470235; doi:10.1107/S1600536812037749)
Supplement: Supplementary file 2 [file e-68-o2881-Isup2.hkl]

# 
# h,k,l, Fc-squared, Fo-squared, sigma(Fo-squared) and status flag 
# 
data_I
_shelx_title ' lisa2m in P2(1)' 
_shelx_refln_list_code          4 
_shelx_F_calc_maximum      115.18 
_exptl_crystal_F_000       476.00 
_reflns_d_resolution_high  0.7000 
 
loop_ 
 _symmetry_equiv_pos_as_xyz 
 'x, y, z' 
 '-x, y+1/2, -z' 
 
_cell_length_a     8.6455 
_cell_length_b    10.7338 
_cell_length_c    12.3310 
_cell_angle_alpha  90.000 
_cell_angle_beta   99.055 
_cell_angle_gamma  90.000 
 
_shelx_F_squared_multiplier     1.000 
 
loop_ 
 _refln_index_h 
 _refln_index_k 
 _refln_index_l 
 _refln_F_squared_calc 
 _refln_F_squared_meas 
 _refln_F_squared_sigma 
 _refln_observed_status 
   1 -15   0       18.21       19.61      1.27 o 
   2 -15   0       19.30       23.02      1.14 o 
   0 -14   0       84.42       77.82      3.03 o 
   1 -14   0       38.01       41.79      1.33 o 
   2 -14   0       16.38       20.79      1.01 o 
   3 -14   0       17.63       14.58      0.92 o 
   4 -14   0       38.01       47.68      1.69 o 
   1 -13   0       13.95       12.87      0.65 o 
   2 -13   0      144.34      137.37      2.21 o 
   3 -13   0       21.06       21.03      1.00 o 
   4 -13   0       14.99       15.31      1.05 o 
   5 -13   0       11.69       10.08      0.96 o 
   6 -13   0        8.87       10.53      1.01 o 
   0 -12   0       41.94       44.96      1.67 o 
   1 -12   0       70.28       61.94      1.17 o 
   2 -12   0       16.82       14.91      0.64 o 
   3 -12   0       12.01       15.34      0.67 o 
   4 -12   0       24.45       24.30      1.01 o 
   5 -12   0       36.51       32.10      1.32 o 
   6 -12   0       20.84       27.06      2.03 o 
   7 -12   0        6.04        2.06      0.91 o 
   1 -11   0       12.56       14.26      0.59 o 
   2 -11   0       70.15       73.52      1.24 o 
   3 -11   0       27.31       27.59      0.86 o 
   4 -11   0       34.80       34.66      1.11 o 
   5 -11   0       10.47        7.02      0.68 o 
   6 -11   0        1.50        1.14      0.67 o 
   7 -11   0       17.49       17.82      1.07 o 
   8 -11   0       12.25       17.92      1.16 o 
   0 -10   0       27.06       27.61      1.08 o 
   1 -10   0       31.23       30.30      0.75 o 
   2 -10   0       46.59       43.09      0.97 o 
   3 -10   0      104.52       97.53      1.59 o 
   4 -10   0      213.24      204.36      2.86 o 
   5 -10   0       39.03       41.97      1.68 o 
   6 -10   0       40.58       35.65      1.27 o 
   7 -10   0       31.61       37.55      1.14 o 
   8 -10   0       14.43       12.11      0.80 o 
   9 -10   0       11.87       15.89      1.13 o 
   1  -9   0        2.88        2.52      0.35 o 
   2  -9   0      122.08      121.03      1.81 o 
   3  -9   0       23.20       23.46      0.74 o 
   4  -9   0      111.67      108.58      1.77 o 
   5  -9   0       15.19       16.18      0.69 o 
   6  -9   0       43.88       40.69      1.02 o 
   7  -9   0       26.67       23.72      0.96 o 
   8  -9   0       36.74       32.17      1.13 o 
   9  -9   0        6.33        8.66      0.75 o 
   0  -8   0      112.02      112.94      2.11 o 
   1  -8   0      154.66      149.50      1.84 o 
   2  -8   0       37.39       43.86      1.17 o 
   3  -8   0      714.28      688.38      7.05 o 
   4  -8   0      200.48      189.08      2.31 o 
   5  -8   0       21.35       24.40      0.69 o 
   6  -8   0       96.09      113.12      1.63 o 
   7  -8   0      165.21      168.31      2.72 o 
   8  -8   0       22.45       27.31      1.00 o 
   9  -8   0       16.11       16.94      0.88 o 
  10  -8   0       10.26       14.60      1.09 o 
   1  -7   0      535.35      561.40      5.70 o 
   2  -7   0      189.15      155.84      1.78 o 
   3  -7   0      364.26      350.21      3.72 o 
   4  -7   0      101.12       96.92      1.40 o 
   5  -7   0        4.27        5.33      0.37 o 
   6  -7   0       13.38       17.25      0.59 o 
   7  -7   0       55.66       55.32      1.14 o 
   8  -7   0       12.61       14.22      0.76 o 
   9  -7   0       33.35       38.33      1.18 o 
  10  -7   0       24.43       28.32      1.33 o 
   0  -6   0      743.16      820.96     10.68 o 
   1  -6   0     1383.32     1441.73     14.25 o 
   2  -6   0      185.25      172.90      1.77 o 
   3  -6   0       53.44       57.62      0.81 o 
   4  -6   0      239.29      238.19      2.41 o 
   5  -6   0       17.78       24.11      0.75 o 
   6  -6   0      119.38      103.34      1.27 o 
   7  -6   0       43.22       36.58      0.83 o 
   8  -6   0       72.70       59.80      1.36 o 
   9  -6   0       34.01       31.18      1.06 o 
  10  -6   0        1.08       -0.98      0.98 o 
  11  -6   0       10.04       14.35      2.53 o 
   1  -5   0      361.92      424.32      4.02 o 
   2  -5   0     1095.55     1176.97     10.88 o 
   3  -5   0       54.68       47.80      0.68 o 
   4  -5   0       63.32       56.69      0.81 o 
   5  -5   0      104.46      103.26      1.28 o 
   6  -5   0       29.64       33.72      0.69 o 
   7  -5   0        0.32        1.74      0.36 o 
   8  -5   0        8.32        8.14      0.64 o 
   9  -5   0        1.34        1.17      0.48 o 
  10  -5   0        0.86        1.69      0.86 o 
  11  -5   0       22.49       24.40      1.31 o 
   0  -4   0     2071.40     1963.65     25.76 o 
   1  -4   0      552.98      507.52      4.76 o 
   2  -4   0      627.13      611.94      6.11 o 
   3  -4   0      277.35      283.07      2.93 o 
   4  -4   0      746.78      776.59      7.72 o 
   5  -4   0      428.48      428.02      4.79 o 
   6  -4   0       89.41       85.00      1.42 o 
   7  -4   0       82.76       73.02      1.19 o 
   8  -4   0       79.40       75.59      1.56 o 
   9  -4   0       19.79       20.98      1.03 o 
  10  -4   0       16.66       18.21      0.90 o 
  11  -4   0        3.06        2.50      0.73 o 
   1  -3   0      295.89      315.55      2.94 o 
   2  -3   0     1599.42     1704.05     16.79 o 
   3  -3   0      327.09      294.01      3.26 o 
   4  -3   0      708.18      729.89      9.73 o 
   5  -3   0      179.25      177.03      2.33 o 
   6  -3   0       44.79       49.29      0.95 o 
   7  -3   0       76.17       71.01      2.62 o 
   8  -3   0       86.94       74.46      3.15 o 
   9  -3   0       12.84       15.39      1.09 o 
  10  -3   0       29.71       27.35      1.45 o 
  11  -3   0       11.89       13.44      1.10 o 
   0  -2   0     6234.40     5909.34    114.19 o 
   1  -2   0     8488.03     8720.91    116.24 o 
   2  -2   0     1762.19     1863.36     21.80 o 
   3  -2   0      343.16      382.14      5.17 o 
   4  -2   0        5.50        9.91      0.40 o 
   5  -2   0       28.32       26.77      0.87 o 
   6  -2   0       23.12       23.10      1.84 o 
   7  -2   0      229.02      233.98      3.49 o 
   8  -2   0       83.79       82.15      2.21 o 
   9  -2   0       97.67       89.62      4.16 o 
  10  -2   0       10.70       12.07      1.42 o 
  11  -2   0       22.02       23.39      2.04 o 
  12  -2   0       11.57       11.32      1.20 o 
   1  -1   0     1281.31     1301.01     75.73 o 
   2  -1   0     1976.13     1883.06     59.74 o 
   3  -1   0      278.41      268.87      3.59 o 
   4  -1   0      182.23      192.58      4.35 o 
   5  -1   0      139.32      148.64      2.24 o 
   6  -1   0        1.09        1.34      0.74 o 
   7  -1   0       92.18       89.15      1.83 o 
   8  -1   0      202.15      190.05      6.04 o 
   9  -1   0       62.09       57.59      2.69 o 
  10  -1   0       41.71       47.31      2.58 o 
  11  -1   0        5.98        4.60      1.27 o 
  12  -1   0        1.11       -0.76      1.40 o 
   1   0   0      153.92      186.35      5.43 o 
   2   0   0     3561.79     3557.55     96.93 o 
   3   0   0     1719.09     1865.04     30.87 o 
   4   0   0      154.39      158.42      2.09 o 
   5   0   0       49.29       41.11      0.85 o 
   6   0   0       58.60       59.21      1.34 o 
   7   0   0     1002.56      984.11     26.13 o 
   8   0   0      329.90      296.74      8.71 o 
   9   0   0       15.06       15.91      1.55 o 
  10   0   0        1.87        2.04      1.07 o 
  11   0   0       35.09       31.83      2.34 o 
  12   0   0        0.33       -0.87      0.87 o 
   1   1   0     1279.21     1289.63     41.47 o 
   2   1   0     1980.00     2019.77     26.45 o 
   3   1   0      274.60      266.66      4.37 o 
   4   1   0      194.66      211.01      3.39 o 
   5   1   0      139.55      146.19      2.61 o 
   6   1   0        0.71        0.89      0.85 o 
   7   1   0       91.10       87.73      2.35 o 
   8   1   0      203.96      199.26      4.50 o 
   9   1   0       60.35       56.05      2.77 o 
  10   1   0       40.76       48.54      2.67 o 
  11   1   0        6.23        7.04      1.44 o 
  12   1   0        1.11        1.09      1.03 o 
   1   2   0     8553.83     8738.58    187.12 o 
   2   2   0     1759.23     1875.55     28.37 o 
   3   2   0      343.44      383.48      7.47 o 
   4   2   0        3.92        9.11      0.69 o 
   5   2   0       28.01       27.90      1.50 o 
   6   2   0       22.51       19.92      1.05 o 
   7   2   0      226.46      227.17      5.04 o 
   8   2   0       86.03       82.79      4.17 o 
   9   2   0       98.12       85.75      4.49 o 
  10   2   0       10.27       10.88      1.47 o 
  11   2   0       22.17       23.81      2.17 o 
  12   2   0       11.54       10.39      1.30 o 
   1   3   0      285.76      305.63      4.28 o 
   2   3   0     1632.46     1728.56     26.89 o 
   3   3   0      317.75      277.26      5.76 o 
   4   3   0      693.09      721.04     14.02 o 
   5   3   0      174.69      171.24      3.80 o 
   6   3   0       44.41       47.63      1.58 o 
   7   3   0       78.29       78.51      2.17 o 
   8   3   0       84.49       72.55      2.21 o 
   9   3   0       14.07       16.72      1.21 o 
  10   3   0       29.56       29.21      1.60 o 
  11   3   0       12.10       12.97      1.68 o 
   1   4   0      566.29      514.82      8.12 o 
   2   4   0      633.23      612.53      9.75 o 
   3   4   0      276.19      281.09      4.64 o 
   4   4   0      734.85      754.28     14.88 o 
   5   4   0      425.08      416.75      8.50 o 
   6   4   0       96.90       91.41      3.01 o 
   7   4   0       82.02       71.45      3.40 o 
   8   4   0       82.07       74.39      2.30 o 
   9   4   0       19.27       21.20      1.09 o 
  10   4   0       17.00       16.91      1.43 o 
  11   4   0        3.14        3.12      1.34 o 
   1   5   0      356.66      430.99     12.14 o 
   2   5   0     1106.75     1178.41     18.57 o 
   3   5   0       53.42       46.02      1.04 o 
   4   5   0       63.15       55.08      1.58 o 
   5   5   0      102.32       98.07      2.50 o 
   6   5   0       30.76       34.26      1.42 o 
   7   5   0        0.31        1.12      0.66 o 
   8   5   0        7.74        8.80      0.83 o 
   9   5   0        1.44        1.52      0.69 o 
  10   5   0        0.74        0.53      0.92 o 
  11   5   0       22.31       23.83      2.27 o 
   1   6   0     1372.47     1458.35     40.10 o 
   2   6   0      185.61      173.75      3.00 o 
   3   6   0       51.90       57.58      1.25 o 
   4   6   0      236.94      235.62      5.00 o 
   5   6   0       16.71       25.53      3.41 o 
   6   6   0      120.67      102.50      2.69 o 
   7   6   0       44.64       34.48      1.47 o 
   8   6   0       72.57       58.19      1.73 o 
   9   6   0       33.87       29.32      1.36 o 
  10   6   0        1.13        0.46      0.97 o 
  11   6   0        9.64       13.14      1.87 o 
   1   7   0      537.92      562.72     16.05 o 
   2   7   0      185.76      154.30      4.75 o 
   3   7   0      366.56      358.65      5.87 o 
   4   7   0      105.64      104.67      4.04 o 
   5   7   0        3.94        5.03      0.73 o 
   6   7   0       13.52       16.61      1.08 o 
   7   7   0       54.19       51.42      2.39 o 
   8   7   0       11.73       12.62      1.27 o 
   9   7   0       33.75       39.31      1.54 o 
  10   7   0       24.69       27.47      1.68 o 
   0   8   0      107.31      112.06      2.83 o 
   1   8   0      153.73      148.71      4.89 o 
   2   8   0       36.68       41.85      2.94 o 
   3   8   0      723.27      705.96     14.12 o 
   4   8   0      192.25      179.44      4.14 o 
   5   8   0       23.12       25.13      2.98 o 
   6   8   0       96.48      113.12      3.85 o 
   7   8   0      164.37      164.47      3.41 o 
   8   8   0       21.11       26.56      1.36 o 
   9   8   0       16.47       17.89      1.17 o 
  10   8   0       10.17       16.33      2.06 o 
   1   9   0        3.27        2.00      0.51 o 
   2   9   0      122.49      122.36      2.56 o 
   3   9   0       24.49       24.72      1.75 o 
   4   9   0      111.81      104.58      4.15 o 
   5   9   0       14.73       13.47      1.28 o 
   6   9   0       44.97       41.83      1.46 o 
   7   9   0       27.10       23.40      1.21 o 
   8   9   0       36.84       32.13      1.42 o 
   9   9   0        6.14        8.55      1.20 o 
   0  10   0       28.44       29.27      1.34 o 
   1  10   0       32.29       29.64      1.42 o 
   2  10   0       46.36       42.88      1.40 o 
   3  10   0      101.39       93.71      2.84 o 
   4  10   0      215.74      209.92      5.11 o 
   5  10   0       36.02       34.93      1.86 o 
   6  10   0       41.25       40.40      2.72 o 
   7  10   0       30.85       33.43      1.89 o 
   8  10   0       14.86       12.63      2.12 o 
   9  10   0       12.06       13.68      2.23 o 
   1  11   0       12.24       13.38      0.87 o 
   2  11   0       70.90       70.32      2.39 o 
   3  11   0       25.51       24.49      1.61 o 
   4  11   0       36.09       36.00      3.48 o 
   5  11   0       10.84        7.89      1.17 o 
   6  11   0        1.46        3.40      1.13 o 
   7  11   0       17.09       20.66      2.31 o 
   8  11   0       12.43       13.96      2.14 o 
   0  12   0       40.33       43.50      1.81 o 
   1  12   0       72.91       63.14      1.57 o 
   2  12   0       16.87       15.86      1.01 o 
   3  12   0       11.87       14.25      2.14 o 
   4  12   0       24.30       22.46      1.66 o 
   5  12   0       36.21       33.12      1.88 o 
   6  12   0       21.16       29.05      2.81 o 
   7  12   0        5.98        1.87      1.62 o 
   1  13   0       13.63       14.12      1.03 o 
   2  13   0      144.22      135.93      3.07 o 
   3  13   0       21.94       22.26      1.61 o 
   4  13   0       14.68       16.05      1.47 o 
   5  13   0       11.56       10.06      1.93 o 
   6  13   0        8.71       10.69      2.07 o 
   0  14   0       87.15       79.67      3.60 o 
   1  14   0       36.80       41.31      1.60 o 
   2  14   0       15.96       21.64      1.54 o 
   3  14   0       17.69       13.87      1.31 o 
   4  14   0       37.66       48.68      3.53 o 
   1  15   0       17.70       22.48      2.64 o 
   2  15   0       19.85       25.00      2.67 o 
  -2 -15   1       20.46       22.62      1.10 o 
  -1 -15   1        4.61        5.22      0.77 o 
   0 -15   1       88.14       94.29      2.07 o 
   1 -15   1       15.78       14.89      0.97 o 
   2 -15   1        5.54        6.89      0.97 o 
  -5 -14   1        3.88        3.15      0.83 o 
  -4 -14   1       31.09       33.12      1.35 o 
  -3 -14   1        9.80       13.84      0.89 o 
  -2 -14   1       71.56       78.38      1.81 o 
  -1 -14   1       68.41       72.88      1.71 o 
   0 -14   1       21.36       22.03      1.03 o 
   1 -14   1       28.28       25.21      1.07 o 
   2 -14   1        8.13        8.24      0.78 o 
   3 -14   1        6.48        2.49      0.81 o 
   4 -14   1       16.33       17.91      1.50 o 
  -6 -13   1        2.67        4.96      0.87 o 
  -5 -13   1        1.31        1.90      0.75 o 
  -4 -13   1       31.76       31.14      1.15 o 
  -3 -13   1       14.41       14.53      0.77 o 
  -2 -13   1       22.12       22.52      0.82 o 
  -1 -13   1       39.73       38.71      0.98 o 
   0 -13   1       15.97       16.20      0.69 o 
   1 -13   1       15.45       14.00      0.73 o 
   2 -13   1       48.86       50.35      1.36 o 
   3 -13   1       65.50       61.84      1.80 o 
   4 -13   1        4.27        5.36      0.82 o 
   5 -13   1       14.43       12.47      1.22 o 
   6 -13   1        5.52        5.48      0.93 o 
  -7 -12   1       18.84       23.47      1.23 o 
  -6 -12   1        1.67        3.01      0.75 o 
  -5 -12   1        0.20        1.05      0.57 o 
  -4 -12   1       47.62       49.41      1.33 o 
  -3 -12   1       33.16       33.22      0.97 o 
  -2 -12   1       42.32       42.00      0.97 o 
  -1 -12   1        2.51        1.29      0.43 o 
   0 -12   1       67.19       67.81      1.22 o 
   1 -12   1      130.05      129.19      1.87 o 
   2 -12   1        1.49        2.02      0.44 o 
   3 -12   1       27.79       22.30      0.86 o 
   4 -12   1       30.57       30.30      1.26 o 
   5 -12   1       60.38       62.05      1.79 o 
   6 -12   1        7.21        7.98      0.91 o 
   7 -12   1       12.13       16.10      1.13 o 
  -8 -11   1        3.45        2.81      3.66 o 
  -7 -11   1       12.67       15.59      1.01 o 
  -6 -11   1       15.48       14.11      0.96 o 
  -5 -11   1        8.07       11.31      0.75 o 
  -4 -11   1       22.62       20.24      0.79 o 
  -3 -11   1        6.43        5.75      0.59 o 
  -2 -11   1       56.83       51.50      1.01 o 
  -1 -11   1        3.41        3.20      0.41 o 
   0 -11   1       34.68       30.36      0.78 o 
   1 -11   1       21.63       22.54      0.69 o 
   2 -11   1      114.51      108.62      1.63 o 
   3 -11   1       58.50       61.54      1.26 o 
   4 -11   1       30.47       29.70      1.05 o 
   5 -11   1        1.31        1.15      0.80 o 
   6 -11   1        6.48        9.81      0.86 o 
   7 -11   1        7.93        7.65      0.89 o 
   8 -11   1        9.63       11.73      0.99 o 
  -9 -10   1       13.73       14.04      1.09 o 
  -8 -10   1       16.44       22.21      0.99 o 
  -7 -10   1        0.44        0.42      0.52 o 
  -6 -10   1       47.31       41.76      1.43 o 
  -5 -10   1        1.44        0.99      0.47 o 
  -4 -10   1       23.58       22.53      0.79 o 
  -3 -10   1       95.77       98.28      1.61 o 
  -2 -10   1       44.93       44.82      1.00 o 
  -1 -10   1       33.79       27.01      0.71 o 
   0 -10   1      106.77       93.72      1.40 o 
   1 -10   1       22.25       25.76      0.70 o 
   2 -10   1       92.18       89.86      1.38 o 
   3 -10   1       14.40       19.20      0.73 o 
   4 -10   1       90.94       98.51      1.85 o 
   5 -10   1        5.70        5.84      0.74 o 
   6 -10   1       68.27       66.87      2.12 o 
   7 -10   1       27.87       25.59      1.19 o 
   8 -10   1       11.31       12.22      1.11 o 
   9 -10   1        0.76        0.01      0.91 o 
  -9  -9   1        6.82        7.27      1.05 o 
  -8  -9   1        0.76        2.35      0.57 o 
  -7  -9   1       29.20       26.67      0.90 o 
  -6  -9   1       73.23       72.17      1.17 o 
  -5  -9   1       17.77       18.75      0.72 o 
  -4  -9   1      111.93      106.28      1.43 o 
  -3  -9   1       65.49       64.62      1.25 o 
  -2  -9   1      363.56      357.31      4.14 o 
  -1  -9   1      105.36      103.84      1.49 o 
   0  -9   1        9.72        8.02      0.71 o 
   1  -9   1      264.43      238.84      2.85 o 
   2  -9   1      164.72      148.81      2.12 o 
   3  -9   1      150.83      141.63      2.04 o 
   4  -9   1       49.62       58.86      1.02 o 
   5  -9   1        0.28       -0.44      0.44 o 
   6  -9   1       40.08       41.47      1.16 o 
   7  -9   1       57.55       65.60      1.60 o 
   8  -9   1        1.67        1.21      0.55 o 
   9  -9   1       12.50       13.78      1.09 o 
 -10  -8   1       23.42       19.01      1.17 o 
  -9  -8   1       28.15       26.68      1.25 o 
  -8  -8   1       42.16       37.07      1.56 o 
  -7  -8   1        7.19        8.77      0.55 o 
  -6  -8   1       24.98       24.22      0.68 o 
  -5  -8   1       85.95       81.13      1.19 o 
  -4  -8   1      209.35      207.64      2.59 o 
  -3  -8   1      274.79      271.28      2.98 o 
  -2  -8   1       65.54       64.65      0.94 o 
  -1  -8   1       71.65       63.12      0.91 o 
   0  -8   1      129.45      128.81      1.55 o 
   1  -8   1      114.95      100.29      1.38 o 
   2  -8   1       15.05       16.69      0.60 o 
   3  -8   1       55.78       61.85      1.00 o 
   4  -8   1      280.45      298.77      3.47 o 
   5  -8   1      443.46      457.84      5.71 o 
   6  -8   1       72.43       72.24      1.48 o 
   7  -8   1        8.23        5.82      0.62 o 
   8  -8   1       30.82       31.43      1.06 o 
   9  -8   1       19.60       22.85      1.00 o 
  10  -8   1        3.85        5.68      0.89 o 
 -10  -7   1        1.10        0.91      0.75 o 
  -9  -7   1       78.28       78.49      2.01 o 
  -8  -7   1        0.05       -0.35      0.41 o 
  -7  -7   1        6.92        8.61      0.48 o 
  -6  -7   1       63.32       62.46      1.02 o 
  -5  -7   1       17.22       14.49      0.60 o 
  -4  -7   1      110.61       98.03      1.29 o 
  -3  -7   1      548.15      536.54      5.50 o 
  -2  -7   1       77.19       76.68      1.02 o 
  -1  -7   1      105.34      105.65      1.26 o 
   0  -7   1       48.41       43.06      0.55 o 
   1  -7   1      205.40      221.22      2.22 o 
   2  -7   1      182.04      191.59      2.07 o 
   3  -7   1      340.70      299.82      3.38 o 
   4  -7   1      430.05      405.29      4.98 o 
   5  -7   1       62.14       53.84      1.04 o 
   6  -7   1       12.84       14.56      0.71 o 
   7  -7   1      194.69      192.14      3.49 o 
   8  -7   1        7.83       10.23      0.80 o 
   9  -7   1        3.33        2.16      0.61 o 
  10  -7   1        9.19       14.15      0.85 o 
 -11  -6   1       66.54       65.83      2.43 o 
 -10  -6   1        9.75        8.79      0.91 o 
  -9  -6   1       11.33       12.18      0.91 o 
  -8  -6   1       26.34       26.07      0.72 o 
  -7  -6   1       15.10       11.75      0.50 o 
  -6  -6   1       50.83       45.22      0.75 o 
  -5  -6   1       26.43       20.76      0.50 o 
  -4  -6   1      313.91      280.26      2.79 o 
  -3  -6   1       22.08       24.02      0.52 o 
  -2  -6   1      128.37      130.90      1.51 o 
  -1  -6   1      606.00      660.41      6.64 o 
   0  -6   1       63.39       42.99      0.59 o 
   1  -6   1      454.11      443.03      4.26 o 
   2  -6   1      564.05      580.29      6.30 o 
   3  -6   1      415.33      358.23      3.95 o 
   4  -6   1      179.97      177.64      2.14 o 
   5  -6   1       81.10       74.30      1.11 o 
   6  -6   1       72.76       65.50      1.05 o 
   7  -6   1       15.39       10.83      0.69 o 
   8  -6   1       25.50       29.03      1.15 o 
   9  -6   1       23.76       26.32      1.54 o 
  10  -6   1        0.15        0.45      0.58 o 
  11  -6   1        4.90        5.65      0.94 o 
 -11  -5   1        0.33        0.06      0.92 o 
 -10  -5   1      112.32      113.33      2.55 o 
  -9  -5   1       13.91       15.10      1.02 o 
  -8  -5   1      107.91      113.18      1.55 o 
  -7  -5   1       32.70       29.53      0.64 o 
  -6  -5   1      300.89      297.25      2.99 o 
  -5  -5   1      150.33      161.89      1.74 o 
  -4  -5   1       13.93       15.98      0.43 o 
  -3  -5   1      209.10      249.11      2.45 o 
  -2  -5   1      280.27      329.50      4.05 o 
  -1  -5   1     1067.20     1184.92     11.75 o 
   0  -5   1     1005.66     1120.14     10.32 o 
   1  -5   1       51.46       30.77      0.95 o 
   2  -5   1       79.34       58.25      0.90 o 
   3  -5   1      752.49      782.33      8.32 o 
   4  -5   1       20.47       15.91      0.46 o 
   5  -5   1       74.13       80.14      1.14 o 
   6  -5   1      120.50      114.64      1.71 o 
   7  -5   1       80.24       64.50      1.35 o 
   8  -5   1       76.75       70.16      1.71 o 
   9  -5   1       74.34       72.19      1.82 o 
  10  -5   1       12.73       18.33      1.36 o 
  11  -5   1        1.64        2.44      0.82 o 
 -11  -4   1        0.47       -0.78      1.10 o 
 -10  -4   1       33.15       32.86      1.13 o 
  -9  -4   1       13.83       15.32      0.81 o 
  -8  -4   1       29.02       28.91      0.90 o 
  -7  -4   1       54.87       64.24      1.09 o 
  -6  -4   1      135.89      129.64      2.12 o 
  -5  -4   1       59.01       59.36      1.55 o 
  -4  -4   1       34.12       34.45      0.57 o 
  -3  -4   1      632.21      719.29      6.72 o 
  -2  -4   1      381.94      327.21      3.33 o 
  -1  -4   1     1669.94     1673.58     16.45 o 
   0  -4   1     1758.68     1756.19     16.26 o 
   1  -4   1     1220.88     1228.41     12.15 o 
   2  -4   1       49.70       37.80      0.53 o 
   3  -4   1      683.77      731.14      7.80 o 
   4  -4   1      246.99      268.97      3.38 o 
   5  -4   1      377.13      365.93      4.99 o 
   6  -4   1      351.24      324.30      4.09 o 
   7  -4   1        8.72        9.93      0.61 o 
   8  -4   1       80.11       84.17      1.87 o 
   9  -4   1        6.71        8.64      0.78 o 
  10  -4   1       48.28       51.98      1.58 o 
  11  -4   1        2.47        4.32      0.97 o 
 -12  -3   1        3.35        4.30      0.83 o 
 -11  -3   1       23.28       23.63      1.46 o 
 -10  -3   1       13.75       13.36      0.90 o 
  -9  -3   1        7.20        4.04      0.59 o 
  -8  -3   1       56.78       59.61      2.31 o 
  -7  -3   1      155.18      160.05      2.55 o 
  -6  -3   1       28.50       32.49      0.76 o 
  -5  -3   1       29.15       31.29      0.80 o 
  -4  -3   1     1835.72     1889.60     22.14 o 
  -3  -3   1      943.48     1017.75     10.11 o 
  -2  -3   1      563.65      558.33      5.19 o 
  -1  -3   1     3202.76     3387.26     40.12 o 
   0  -3   1     2787.82     2844.99     30.31 o 
   1  -3   1      180.18      158.01      1.61 o 
   2  -3   1      618.35      654.77      6.47 o 
   3  -3   1     2093.10     2240.70     26.20 o 
   4  -3   1      345.90      429.08      5.79 o 
   5  -3   1       40.98       39.28      1.00 o 
   6  -3   1       21.84       20.90      0.72 o 
   7  -3   1      253.90      241.47      4.14 o 
   8  -3   1       23.04       23.53      1.01 o 
   9  -3   1       16.09       18.95      1.01 o 
  10  -3   1       59.99       68.31      1.80 o 
  11  -3   1       21.78       21.51      1.99 o 
 -12  -2   1        0.31        0.58      0.86 o 
 -11  -2   1       60.32       64.08      2.28 o 
 -10  -2   1       35.82       36.98      1.62 o 
  -9  -2   1       67.48       68.56      2.03 o 
  -8  -2   1       31.47       28.11      2.03 o 
  -7  -2   1      262.53      257.16      3.90 o 
  -6  -2   1       30.70       34.54      1.37 o 
  -5  -2   1      162.69      149.79      2.02 o 
  -4  -2   1     2675.72     2786.46     68.71 o 
  -3  -2   1      219.52      185.53      2.91 o 
  -2  -2   1     5927.25     5631.65     84.27 o 
  -1  -2   1     2842.93     3001.30     47.64 o 
   0  -2   1     4956.87     4914.46     83.82 o 
   1  -2   1     1270.90     1385.32     18.42 o 
   2  -2   1      976.83     1035.19     13.39 o 
   3  -2   1       59.99       42.68      0.96 o 
   4  -2   1      502.44      559.14      7.36 o 
   5  -2   1       89.06       85.79      4.29 o 
   6  -2   1       21.35       20.94      1.00 o 
   7  -2   1       51.85       49.08      2.13 o 
   8  -2   1       61.73       72.32      2.03 o 
   9  -2   1       54.71       57.80      2.67 o 
  10  -2   1       19.14       20.10      1.85 o 
  11  -2   1       10.60       10.99      1.50 o 
 -12  -1   1        2.74        1.21      2.26 o 
 -11  -1   1        1.04        1.42      0.88 o 
 -10  -1   1       21.76       19.21      1.27 o 
  -9  -1   1       25.12       23.01      1.83 o 
  -8  -1   1       62.87       68.01      2.78 o 
  -7  -1   1      112.27      113.67      2.27 o 
  -6  -1   1      354.69      345.59     10.50 o 
  -5  -1   1      623.88      646.26     10.18 o 
  -4  -1   1      377.89      357.14      5.61 o 
  -3  -1   1      590.06      581.60      8.71 o 
  -2  -1   1     9605.54     9487.43    146.80 o 
  -1  -1   1     1040.58     1077.46     14.58 o 
   0  -1   1     1215.14     1209.69     29.30 o 
   1  -1   1       87.75      120.80      2.39 o 
   2  -1   1      607.63      647.40      8.53 o 
   3  -1   1      213.03      207.77      2.82 o 
   4  -1   1      781.59      851.79     12.90 o 
   5  -1   1      170.67      158.29      2.55 o 
   6  -1   1      296.35      282.92      4.59 o 
   7  -1   1        7.78        6.61      0.73 o 
   8  -1   1      150.94      148.17      4.91 o 
   9  -1   1       58.84       54.93      2.67 o 
  10  -1   1       55.79       53.49      2.72 o 
  11  -1   1       35.77       37.60      2.49 o 
  12  -1   1        1.12        2.63      1.37 o 
 -12   0   1       20.60       23.71      2.71 o 
 -11   0   1       11.15       11.44      1.30 o 
 -10   0   1       97.88       88.41      3.61 o 
  -9   0   1        7.84        9.69      1.38 o 
  -8   0   1      411.95      405.86     11.48 o 
  -7   0   1      130.26      120.95      4.19 o 
  -6   0   1      109.62       95.49      1.90 o 
  -5   0   1        0.21        3.97      0.46 o 
  -4   0   1      107.15      137.21      3.58 o 
  -3   0   1      651.02      741.73     10.10 o 
  -2   0   1    13265.38    11985.51    159.56 o 
  -1   0   1       28.80       36.04      4.34 o 
   1   0   1     1763.26     1678.05     69.67 o 
   2   0   1      876.26      910.88     12.12 o 
   3   0   1      276.00      279.97      3.86 o 
   4   0   1      129.35      137.71      2.06 o 
   5   0   1      241.73      259.15      4.21 o 
   6   0   1      293.05      300.24      6.39 o 
   7   0   1       77.65       77.19      2.97 o 
   8   0   1       87.56       74.93      3.11 o 
   9   0   1      129.82      135.42      4.76 o 
  10   0   1      128.79      121.48      4.51 o 
  11   0   1       75.43       72.15      3.37 o 
  12   0   1        6.01        6.00      1.55 o 
 -12   1   1        2.61        0.72      0.94 o 
 -11   1   1        1.08        0.78      0.82 o 
 -10   1   1       21.94       18.97      1.90 o 
  -9   1   1       24.28       22.87      1.78 o 
  -8   1   1       61.34       62.15      1.98 o 
  -7   1   1      106.49      103.48      2.70 o 
  -6   1   1      360.58      362.49      6.43 o 
  -5   1   1      604.13      634.40     10.27 o 
  -4   1   1      378.54      355.56      5.80 o 
  -3   1   1      564.56      557.71      9.06 o 
  -2   1   1     9575.37     9583.28    303.16 o 
  -1   1   1     1036.78     1091.68     16.60 o 
   0   1   1     1203.35     1073.16    114.21 o 
   1   1   1       81.58      114.98      1.73 o 
   2   1   1      606.93      644.85      8.74 o 
   3   1   1      202.69      196.61      3.47 o 
   4   1   1      783.30      840.85     16.24 o 
   5   1   1      173.40      162.34      2.87 o 
   6   1   1      294.66      278.92      4.83 o 
   7   1   1        7.11        4.49      0.85 o 
   8   1   1      153.66      148.48      4.95 o 
   9   1   1       61.14       54.17      2.73 o 
  10   1   1       56.88       49.96      2.77 o 
  11   1   1       35.69       40.60      2.62 o 
  12   1   1        1.12        1.62      1.42 o 
 -12   2   1        0.34       -0.24      1.62 o 
 -11   2   1       60.56       67.83      2.30 o 
 -10   2   1       37.28       39.60      2.34 o 
  -9   2   1       68.03       65.19      2.97 o 
  -8   2   1       29.23       25.39      1.30 o 
  -7   2   1      266.57      262.68      5.54 o 
  -6   2   1       31.25       34.15      0.91 o 
  -5   2   1      160.94      150.26      2.65 o 
  -4   2   1     2698.54     2842.30     44.01 o 
  -3   2   1      214.30      183.30      3.08 o 
  -2   2   1     5855.25     5533.86     91.65 o 
  -1   2   1     2896.68     3168.47     57.92 o 
   0   2   1     4910.41     4802.02    136.13 o 
   1   2   1     1253.52     1381.46     18.56 o 
   2   2   1      964.30     1031.11     15.77 o 
   3   2   1       62.01       43.68      0.91 o 
   4   2   1      497.07      559.07     10.87 o 
   5   2   1       88.35       87.50      2.61 o 
   6   2   1       20.31       20.36      0.86 o 
   7   2   1       53.37       50.48      1.40 o 
   8   2   1       59.17       64.27      2.09 o 
   9   2   1       55.82       56.36      2.00 o 
  10   2   1       18.73       21.20      1.85 o 
  11   2   1        9.99       11.33      1.70 o 
 -12   3   1        3.26        3.43      1.00 o 
 -11   3   1       22.76       22.95      1.46 o 
 -10   3   1       13.18       15.11      1.89 o 
  -9   3   1        7.01        5.05      1.13 o 
  -8   3   1       56.53       56.35      2.17 o 
  -7   3   1      156.70      158.01      3.73 o 
  -6   3   1       31.43       34.66      1.26 o 
  -5   3   1       34.02       36.38      0.83 o 
  -4   3   1     1814.28     1892.13     29.74 o 
  -3   3   1      980.58     1048.14     16.22 o 
  -2   3   1      559.69      552.81      8.86 o 
  -1   3   1     3147.48     3402.45     93.49 o 
   0   3   1     2830.53     2829.72     44.81 o 
   1   3   1      169.76      146.94      2.59 o 
   2   3   1      604.39      645.12     10.02 o 
   3   3   1     2071.71     2213.64     42.10 o 
   4   3   1      353.83      436.25      8.52 o 
   5   3   1       40.60       39.95      1.97 o 
   6   3   1       21.35       20.00      0.90 o 
   7   3   1      254.26      243.91      4.39 o 
   8   3   1       22.01       19.86      1.01 o 
   9   3   1       17.26       20.87      1.48 o 
  10   3   1       59.40       64.60      2.34 o 
  11   3   1       21.58       17.91      1.89 o 
 -11   4   1        0.48       -0.65      0.65 o 
 -10   4   1       33.34       32.74      1.30 o 
  -9   4   1       13.33       13.23      1.17 o 
  -8   4   1       30.18       29.47      1.39 o 
  -7   4   1       52.35       62.07      3.22 o 
  -6   4   1      135.45      125.22      3.83 o 
  -5   4   1       59.75       56.37      1.68 o 
  -4   4   1       37.30       38.32      0.87 o 
  -3   4   1      643.54      724.72     13.83 o 
  -2   4   1      367.87      322.61      5.30 o 
  -1   4   1     1694.75     1689.98     46.27 o 
   0   4   1     1790.87     1813.52     27.92 o 
   1   4   1     1235.09     1243.30     19.43 o 
   2   4   1       48.63       36.37      1.04 o 
   3   4   1      684.83      738.85     11.72 o 
   4   4   1      263.56      285.09      5.62 o 
   5   4   1      377.31      355.63     10.87 o 
   6   4   1      351.48      325.69      5.62 o 
   7   4   1        7.06        7.88      0.75 o 
   8   4   1       80.04       79.98      2.00 o 
   9   4   1        7.27        9.15      1.89 o 
  10   4   1       46.57       51.14      3.22 o 
  11   4   1        2.83        1.34      1.28 o 
 -11   5   1        0.30       -0.06      1.30 o 
 -10   5   1      112.69      114.17      3.27 o 
  -9   5   1       13.24       16.98      1.23 o 
  -8   5   1      110.03      109.71      3.08 o 
  -7   5   1       29.92       26.36      1.36 o 
  -6   5   1      300.17      287.88     12.76 o 
  -5   5   1      148.31      162.54      3.63 o 
  -4   5   1       12.56       11.59      0.56 o 
  -3   5   1      206.20      247.68      4.16 o 
  -2   5   1      281.43      342.23      6.87 o 
  -1   5   1     1085.73     1220.39     33.05 o 
   0   5   1      981.85     1106.06     22.22 o 
   1   5   1       50.30       29.60      0.99 o 
   2   5   1       83.07       60.87      1.49 o 
   3   5   1      749.82      780.69     12.46 o 
   4   5   1       21.81       16.35      0.92 o 
   5   5   1       76.47       77.84      2.80 o 
   6   5   1      121.43      116.82      2.43 o 
   7   5   1       79.66       60.57      1.64 o 
   8   5   1       77.01       70.62      1.89 o 
   9   5   1       74.99       72.28      1.99 o 
  10   5   1       12.27       16.28      1.34 o 
  11   5   1        1.64        4.11      1.53 o 
 -11   6   1       66.36       63.10      3.41 o 
 -10   6   1       10.30       11.15      1.40 o 
  -9   6   1       10.92       10.63      1.12 o 
  -8   6   1       26.27       26.75      1.41 o 
  -7   6   1       14.90       10.44      1.48 o 
  -6   6   1       51.32       45.42      1.62 o 
  -5   6   1       25.31       19.22      1.10 o 
  -4   6   1      315.66      280.49      4.73 o 
  -3   6   1       20.18       23.13      0.62 o 
  -2   6   1      133.70      132.64      3.01 o 
  -1   6   1      614.40      667.53     18.67 o 
   0   6   1       63.75       42.15      1.33 o 
   1   6   1      467.19      469.67      7.31 o 
   2   6   1      571.06      595.37      8.27 o 
   3   6   1      411.20      356.23      5.19 o 
   4   6   1      184.48      180.72      3.29 o 
   5   6   1       85.05       75.82      1.78 o 
   6   6   1       70.89       61.12      1.65 o 
   7   6   1       15.56        9.50      0.79 o 
   8   6   1       25.08       25.46      1.23 o 
   9   6   1       23.71       24.59      1.28 o 
  10   6   1        0.11        0.09      1.09 o 
  11   6   1        4.69        6.99      1.62 o 
 -10   7   1        0.95       -0.87      0.87 o 
  -9   7   1       78.62       78.41      2.16 o 
  -8   7   1        0.13       -0.74      0.74 o 
  -7   7   1        7.46        8.37      0.98 o 
  -6   7   1       61.70       62.38      2.24 o 
  -5   7   1       16.48       18.25      3.95 o 
  -4   7   1      105.90       93.03      3.71 o 
  -3   7   1      545.57      535.63     12.92 o 
  -2   7   1       71.18       71.21      2.20 o 
  -1   7   1      105.25       94.37      8.75 o 
   0   7   1       47.82       42.30      1.39 o 
   1   7   1      213.31      232.56      4.96 o 
   2   7   1      179.45      191.44      2.95 o 
   3   7   1      325.40      292.39      4.41 o 
   4   7   1      435.25      410.68      7.54 o 
   5   7   1       62.83       53.25      1.47 o 
   6   7   1       13.30       13.03      0.86 o 
   7   7   1      198.60      197.01      3.83 o 
   8   7   1        7.41        7.66      0.87 o 
   9   7   1        3.09        1.17      0.94 o 
  10   7   1        9.18       10.29      1.60 o 
 -10   8   1       23.38       20.50      2.33 o 
  -9   8   1       27.71       25.50      1.38 o 
  -8   8   1       43.71       38.59      2.07 o 
  -7   8   1        6.39        6.66      1.01 o 
  -6   8   1       26.95       26.75      1.99 o 
  -5   8   1       84.90       80.23      3.42 o 
  -4   8   1      214.54      208.17      6.83 o 
  -3   8   1      275.52      274.44      8.30 o 
  -2   8   1       63.69       61.75      4.10 o 
  -1   8   1       73.73       65.10      1.86 o 
   0   8   1      124.45      125.68      3.11 o 
   1   8   1      115.25      103.35      3.36 o 
   2   8   1       13.97       15.57      0.85 o 
   3   8   1       51.95       59.68      1.51 o 
   4   8   1      284.39      302.45      5.27 o 
   5   8   1      439.86      451.35      7.76 o 
   6   8   1       67.64       64.60      1.80 o 
   7   8   1        9.35        6.97      0.83 o 
   8   8   1       31.02       32.58      1.62 o 
   9   8   1       19.47       24.51      1.58 o 
  10   8   1        3.90        3.60      1.10 o 
  -9   9   1        6.72        7.93      1.93 o 
  -8   9   1        0.79        1.68      1.09 o 
  -7   9   1       28.65       28.16      2.28 o 
  -6   9   1       73.82       68.44      3.46 o 
  -5   9   1       17.02       13.07      1.72 o 
  -4   9   1      110.51      103.22      4.14 o 
  -3   9   1       69.33       67.71      2.89 o 
  -2   9   1      356.69      350.28      7.62 o 
  -1   9   1      105.96      105.55      2.34 o 
   0   9   1        9.14        7.45      0.63 o 
   1   9   1      261.83      242.26      5.45 o 
   2   9   1      165.00      151.97      3.03 o 
   3   9   1      149.47      138.11      3.64 o 
   4   9   1       50.92       57.64      2.12 o 
   5   9   1        0.36       -0.07      0.64 o 
   6   9   1       39.76       41.96      1.45 o 
   7   9   1       57.12       63.29      1.88 o 
   8   9   1        1.74        1.40      0.73 o 
   9   9   1       12.51       10.87      1.25 o 
  -9  10   1       13.30       14.28      2.29 o 
  -8  10   1       16.18       23.71      2.43 o 
  -7  10   1        0.44       -0.04      0.97 o 
  -6  10   1       46.83       39.02      2.63 o 
  -5  10   1        1.65        3.31      1.42 o 
  -4  10   1       24.74       25.07      2.05 o 
  -3  10   1       96.35       91.40      3.87 o 
  -2  10   1       44.79       46.39      1.85 o 
  -1  10   1       33.54       28.07      1.07 o 
   0  10   1      105.26       94.19      1.86 o 
   1  10   1       23.24       26.66      1.37 o 
   2  10   1       94.67       95.77      2.20 o 
   3  10   1       14.43       20.43      1.37 o 
   4  10   1       90.59       93.67      2.92 o 
   5  10   1        6.60        4.91      1.05 o 
   6  10   1       69.88       66.21      2.46 o 
   7  10   1       27.27       28.14      1.74 o 
   8  10   1       11.23       12.19      2.09 o 
   9  10   1        0.78        1.32      1.72 o 
  -8  11   1        3.63        1.74      1.54 o 
  -7  11   1       12.29       15.70      2.27 o 
  -6  11   1       15.69       16.86      1.48 o 
  -5  11   1        8.18        9.48      1.20 o 
  -4  11   1       22.55       19.92      1.44 o 
  -3  11   1        6.85        4.22      1.25 o 
  -2  11   1       59.47       51.84      1.35 o 
  -1  11   1        3.36        3.09      0.55 o 
   0  11   1       35.22       29.15      1.04 o 
   1  11   1       20.10       20.71      1.38 o 
   2  11   1      118.80      115.39      5.53 o 
   3  11   1       57.07       59.49      2.29 o 
   4  11   1       31.31       27.87      1.67 o 
   5  11   1        1.51        0.13      0.93 o 
   6  11   1        6.52       11.04      1.35 o 
   7  11   1        7.88        5.68      1.88 o 
   8  11   1        9.45       12.73      2.21 o 
  -7  12   1       18.42       25.44      2.66 o 
  -6  12   1        1.68        1.07      1.63 o 
  -5  12   1        0.27        1.11      1.03 o 
  -4  12   1       47.42       45.55      2.10 o 
  -3  12   1       33.19       32.55      1.75 o 
  -2  12   1       41.43       43.26      1.45 o 
  -1  12   1        2.73        2.26      0.59 o 
   0  12   1       67.56       68.02      1.64 o 
   1  12   1      129.17      132.62      2.89 o 
   2  12   1        1.22        1.77      1.59 o 
   3  12   1       28.80       23.66      1.57 o 
   4  12   1       30.64       30.15      1.78 o 
   5  12   1       60.06       59.75      2.49 o 
   6  12   1        7.35       12.04      1.98 o 
   7  12   1       12.23       15.37      2.22 o 
  -6  13   1        2.42        2.21      1.80 o 
  -5  13   1        1.30        4.39      1.79 o 
  -4  13   1       31.54       31.01      2.73 o 
  -3  13   1       14.95       15.74      1.12 o 
  -2  13   1       22.12       23.63      1.19 o 
  -1  13   1       39.93       39.58      1.47 o 
   0  13   1       16.44       16.75      0.94 o 
   1  13   1       15.59       14.90      1.04 o 
   2  13   1       47.41       49.08      1.69 o 
   3  13   1       66.14       66.51      2.56 o 
   4  13   1        4.59        5.15      1.18 o 
   5  13   1       14.17       10.65      1.99 o 
   6  13   1        5.42        3.21      1.69 o 
  -4  14   1       31.66       34.12      3.08 o 
  -3  14   1        9.95       14.59      2.19 o 
  -2  14   1       71.86       75.95      2.69 o 
  -1  14   1       66.93       70.86      2.07 o 
   0  14   1       21.14       24.46      1.30 o 
   1  14   1       29.43       25.53      1.29 o 
   2  14   1        7.74        8.90      1.19 o 
   3  14   1        6.52        4.59      1.79 o 
   4  14   1       15.94       15.11      2.41 o 
  -2  15   1       21.36       23.93      2.72 o 
   1  15   1       15.59       15.55      2.31 o 
   2  15   1        5.57        5.16      1.84 o 
  -2 -15   2       23.44       26.34      1.19 o 
  -1 -15   2       47.31       46.87      1.98 o 
   0 -15   2       13.71       17.26      1.01 o 
   1 -15   2       20.78       21.44      1.25 o 
  -4 -14   2        1.40        0.89      0.65 o 
  -3 -14   2       31.73       32.71      1.24 o 
  -2 -14   2       26.52       25.65      1.11 o 
  -1 -14   2        2.78        2.76      0.64 o 
   0 -14   2        6.90        9.24      1.14 o 
   1 -14   2       21.86       21.36      1.03 o 
   2 -14   2        0.95        0.38      0.74 o 
   3 -14   2        7.88        3.82      0.84 o 
   4 -14   2       13.07       17.12      1.18 o 
  -6 -13   2       10.65        8.45      0.93 o 
  -5 -13   2       18.90       19.19      0.98 o 
  -4 -13   2       28.10       34.69      1.20 o 
  -3 -13   2       37.15       35.84      1.07 o 
  -2 -13   2       28.45       30.91      0.90 o 
  -1 -13   2       96.41      101.91      1.63 o 
   0 -13   2       52.38       59.35      1.31 o 
   1 -13   2       14.22       11.64      0.77 o 
   2 -13   2       22.88       24.49      1.76 o 
   3 -13   2       13.42       16.34      1.07 o 
   4 -13   2       39.77       37.76      1.53 o 
   5 -13   2        1.37        1.96      0.82 o 
   6 -13   2        4.63        5.51      0.94 o 
  -7 -12   2        0.18       -0.43      0.90 o 
  -6 -12   2        3.91        2.30      0.64 o 
  -5 -12   2       24.11       22.79      1.00 o 
  -4 -12   2       11.60       11.17      0.69 o 
  -3 -12   2       39.48       38.34      1.03 o 
  -2 -12   2        0.19        0.37      0.41 o 
  -1 -12   2       15.41       17.34      0.66 o 
   0 -12   2       13.60       13.35      0.70 o 
   1 -12   2       12.67       13.97      0.64 o 
   2 -12   2      112.48      109.95      1.86 o 
   3 -12   2        0.53        0.23      0.65 o 
   4 -12   2       15.75       14.98      1.04 o 
   5 -12   2       10.66       14.49      1.03 o 
   6 -12   2       11.28       11.95      1.13 o 
   7 -12   2        8.87        9.61      1.02 o 
  -8 -11   2       15.39       17.71      1.45 o 
  -7 -11   2        7.51        8.79      1.32 o 
  -6 -11   2        8.58        6.39      0.68 o 
  -5 -11   2       40.30       42.84      1.02 o 
  -4 -11   2       19.39       18.55      0.73 o 
  -3 -11   2        3.22        5.27      0.55 o 
  -2 -11   2       63.95       57.67      1.11 o 
  -1 -11   2       35.23       26.42      0.74 o 
   0 -11   2      101.48       96.02      1.46 o 
   1 -11   2       17.09       19.56      0.67 o 
   2 -11   2       27.41       26.16      0.90 o 
   3 -11   2       40.55       47.89      1.11 o 
   4 -11   2        4.52        3.61      0.71 o 
   5 -11   2       14.98       15.61      0.97 o 
   6 -11   2        6.14        5.68      0.81 o 
   7 -11   2       12.12       13.95      1.02 o 
   8 -11   2        4.31        3.70      0.83 o 
  -9 -10   2        6.90       10.02      1.47 o 
  -8 -10   2       10.49       11.34      0.95 o 
  -7 -10   2       32.74       33.01      0.93 o 
  -6 -10   2        0.42        0.24      0.39 o 
  -5 -10   2       13.90       14.84      0.65 o 
  -4 -10   2       57.74       58.38      1.11 o 
  -3 -10   2       45.28       41.08      0.91 o 
  -2 -10   2       40.76       44.18      0.93 o 
  -1 -10   2       24.21       19.76      0.60 o 
   0 -10   2       39.73       38.11      0.78 o 
   1 -10   2      108.08      105.72      1.52 o 
   2 -10   2      181.38      195.69      2.47 o 
   3 -10   2        1.59        0.43      0.48 o 
   4 -10   2       19.93       20.84      1.03 o 
   5 -10   2       34.87       31.36      1.21 o 
   6 -10   2        2.45        3.02      0.69 o 
   7 -10   2       17.07       17.63      1.04 o 
   8 -10   2       15.81       17.89      1.10 o 
  -9  -9   2       75.01       81.63      2.41 o 
  -8  -9   2       64.99       63.87      1.44 o 
  -7  -9   2       11.07       12.34      0.58 o 
  -6  -9   2       70.08       76.97      1.22 o 
  -5  -9   2       15.76       15.45      0.72 o 
  -4  -9   2       19.17       21.34      0.61 o 
  -3  -9   2      127.01      124.42      1.59 o 
  -2  -9   2       31.46       34.01      0.79 o 
  -1  -9   2      417.03      373.99      4.31 o 
   0  -9   2      355.70      327.85      3.58 o 
   1  -9   2       15.42       15.26      0.52 o 
   2  -9   2       23.44       32.10      0.75 o 
   3  -9   2      182.64      178.09      2.46 o 
   4  -9   2      186.15      192.13      3.42 o 
   5  -9   2       74.10       63.86      1.39 o 
   6  -9   2       26.71       26.82      0.97 o 
   7  -9   2        8.80        7.87      0.67 o 
   8  -9   2        1.80        1.94      0.58 o 
   9  -9   2       24.01       26.24      1.11 o 
 -10  -8   2        1.76        1.38      0.96 o 
  -9  -8   2       15.63       18.31      1.67 o 
  -8  -8   2        0.36       -0.08      0.51 o 
  -7  -8   2       17.49       17.73      0.63 o 
  -6  -8   2        7.61        8.01      0.46 o 
  -5  -8   2      184.46      166.56      2.02 o 
  -4  -8   2      176.18      170.33      2.19 o 
  -3  -8   2      124.56      126.03      1.56 o 
  -2  -8   2      242.34      235.00      2.57 o 
  -1  -8   2       74.47       80.35      1.08 o 
   0  -8   2       84.63       87.12      1.05 o 
   1  -8   2       87.62       81.84      1.10 o 
   2  -8   2     1153.78     1105.03     11.76 o 
   3  -8   2       31.14       34.14      0.70 o 
   4  -8   2       72.93       69.46      1.22 o 
   5  -8   2       79.40       74.36      1.76 o 
   6  -8   2       33.68       40.69      1.33 o 
   7  -8   2       31.35       34.70      1.26 o 
   8  -8   2       12.72       12.50      0.76 o 
   9  -8   2       18.35       22.25      0.98 o 
  10  -8   2       16.33       16.55      0.95 o 
 -10  -7   2       39.05       42.87      1.94 o 
  -9  -7   2       13.89       12.03      0.75 o 
  -8  -7   2       44.63       41.65      1.00 o 
  -7  -7   2      114.72       98.17      1.41 o 
  -6  -7   2       19.92       17.04      0.57 o 
  -5  -7   2       24.64       22.70      0.62 o 
  -4  -7   2      410.22      413.15      4.34 o 
  -3  -7   2       56.93       56.75      0.95 o 
  -2  -7   2      199.66      198.91      2.20 o 
  -1  -7   2      157.12      186.66      2.08 o 
   0  -7   2      533.51      547.59      5.56 o 
   1  -7   2      192.32      169.99      1.66 o 
   2  -7   2      547.78      553.58      5.62 o 
   3  -7   2      657.35      649.93      7.08 o 
   4  -7   2      324.03      314.50      3.53 o 
   5  -7   2       40.93       38.25      2.15 o 
   6  -7   2        7.46        6.22      0.67 o 
   7  -7   2        8.34        5.65      0.72 o 
   8  -7   2        8.52        9.05      0.79 o 
   9  -7   2       15.82       14.36      0.96 o 
  10  -7   2       11.63       14.72      0.89 o 
 -11  -6   2        6.44        7.63      1.27 o 
 -10  -6   2       13.22       14.18      1.29 o 
  -9  -6   2       10.31        8.99      0.68 o 
  -8  -6   2       18.66       21.11      0.77 o 
  -7  -6   2        9.70        8.22      0.45 o 
  -6  -6   2       99.87       85.48      1.21 o 
  -5  -6   2      192.58      187.33      2.15 o 
  -4  -6   2      261.72      236.09      2.60 o 
  -3  -6   2      139.20      133.27      1.71 o 
  -2  -6   2      366.84      375.63      3.87 o 
  -1  -6   2      238.75      261.81      2.75 o 
   0  -6   2      499.81      555.55      5.24 o 
   1  -6   2      795.47      772.57      7.22 o 
   2  -6   2      278.23      235.83      2.50 o 
   3  -6   2      607.08      556.76      6.05 o 
   4  -6   2      153.00      137.93      1.70 o 
   5  -6   2       53.26       44.71      0.81 o 
   6  -6   2       19.21       24.22      0.80 o 
   7  -6   2       38.43       36.53      1.22 o 
   8  -6   2       44.26       46.57      1.41 o 
   9  -6   2        5.84        8.16      1.15 o 
  10  -6   2       18.88       20.05      1.18 o 
 -11  -5   2        4.32        4.32      1.03 o 
 -10  -5   2       26.80       24.48      1.32 o 
  -9  -5   2       37.02       41.71      1.28 o 
  -8  -5   2       55.30       58.81      1.11 o 
  -7  -5   2      239.98      225.84      2.54 o 
  -6  -5   2      201.23      212.80      2.38 o 
  -5  -5   2      237.34      244.06      2.47 o 
  -4  -5   2        5.86        5.97      0.46 o 
  -3  -5   2       65.13       72.09      0.95 o 
  -2  -5   2      947.30     1003.46     10.82 o 
  -1  -5   2      450.30      593.46      5.97 o 
   0  -5   2     3524.91     3728.37     36.71 o 
   1  -5   2      616.58      613.10      6.11 o 
   2  -5   2      168.22      176.26      1.90 o 
   3  -5   2      179.47      173.41      2.02 o 
   4  -5   2      350.06      355.96      3.96 o 
   5  -5   2      189.95      201.15      2.61 o 
   6  -5   2       31.62       34.93      1.07 o 
   7  -5   2      176.77      177.87      3.21 o 
   8  -5   2       14.96       11.88      0.81 o 
   9  -5   2        6.08        6.31      0.78 o 
  10  -5   2        7.32        8.86      1.09 o 
  11  -5   2        1.73        1.00      1.43 o 
 -11  -4   2        1.90        1.71      0.83 o 
 -10  -4   2        8.01        9.49      0.89 o 
  -9  -4   2       21.97       23.61      0.98 o 
  -8  -4   2      112.49      106.32      1.60 o 
  -7  -4   2       93.22       91.12      1.37 o 
  -6  -4   2        4.46        5.91      0.50 o 
  -5  -4   2       20.77       19.68      0.58 o 
  -4  -4   2      183.13      193.82      2.09 o 
  -3  -4   2      541.58      622.97      6.76 o 
  -2  -4   2      529.49      546.33      5.47 o 
  -1  -4   2      384.05      397.23      4.34 o 
   0  -4   2      471.78      565.90      5.64 o 
   1  -4   2        6.67        9.97      0.71 o 
   2  -4   2        4.96        6.04      0.23 o 
   3  -4   2       88.70       87.48      1.09 o 
   4  -4   2      358.17      348.31      4.71 o 
   5  -4   2      241.51      218.48      2.79 o 
   6  -4   2       38.41       33.83      0.93 o 
   7  -4   2       28.72       32.25      1.11 o 
   8  -4   2       41.59       37.56      1.22 o 
   9  -4   2        0.05       -0.33      0.59 o 
  10  -4   2       15.64       16.86      1.21 o 
  11  -4   2       19.91       21.23      2.02 o 
 -12  -3   2       20.72       24.90      2.93 o 
 -11  -3   2        8.89       11.41      1.15 o 
 -10  -3   2        4.15        4.03      1.04 o 
  -9  -3   2       61.24       55.91      2.07 o 
  -8  -3   2       21.29       21.35      0.87 o 
  -7  -3   2       45.71       45.65      0.99 o 
  -6  -3   2      252.77      278.34      3.59 o 
  -5  -3   2      186.96      186.26      2.82 o 
  -4  -3   2      108.51      141.63      1.74 o 
  -3  -3   2     1129.33     1199.13     12.76 o 
  -2  -3   2       28.12       26.78      0.46 o 
  -1  -3   2     4599.65     4591.20     66.63 o 
   0  -3   2       47.90       39.95      0.54 o 
   1  -3   2      670.28      640.85      6.36 o 
   2  -3   2       46.12       37.25      0.62 o 
   3  -3   2      356.07      383.04      5.13 o 
   4  -3   2        3.72        7.70      0.35 o 
   5  -3   2      371.10      412.48      5.66 o 
   6  -3   2       99.20       90.53      1.86 o 
   7  -3   2      295.80      286.17      4.78 o 
   8  -3   2       41.72       42.07      1.27 o 
   9  -3   2       12.46       14.30      0.89 o 
  10  -3   2        4.70        4.57      1.29 o 
  11  -3   2        0.66        1.58      1.22 o 
 -12  -2   2       40.57       42.50      1.92 o 
 -11  -2   2       29.58       29.79      1.59 o 
 -10  -2   2       60.02       62.32      2.74 o 
  -9  -2   2       62.24       60.89      1.55 o 
  -8  -2   2       13.18       13.13      0.93 o 
  -7  -2   2       62.74       52.77      1.76 o 
  -6  -2   2      262.79      269.97      5.12 o 
  -5  -2   2      468.09      447.36      5.01 o 
  -4  -2   2      897.38      842.95     18.17 o 
  -3  -2   2     1236.68     1267.76     22.60 o 
  -2  -2   2     1944.14     2003.54     26.18 o 
  -1  -2   2      799.43      928.64     12.20 o 
   0  -2   2     1541.87     1662.71     32.32 o 
   1  -2   2     2356.57     2326.78     30.94 o 
   2  -2   2     1133.30     1109.93     13.07 o 
   3  -2   2      478.73      447.73      5.38 o 
   4  -2   2      257.53      255.34      3.19 o 
   5  -2   2      129.22      152.02      2.28 o 
   6  -2   2      202.84      200.19      4.14 o 
   7  -2   2       38.78       36.12      1.44 o 
   8  -2   2       94.92      105.91      2.16 o 
   9  -2   2        5.02       10.64      1.71 o 
  10  -2   2       14.43       20.46      1.84 o 
  11  -2   2        3.14        4.64      1.38 o 
 -12  -1   2       37.94       40.87      1.86 o 
 -11  -1   2       24.35       25.71      2.30 o 
 -10  -1   2       17.03       18.24      1.23 o 
  -9  -1   2       37.85       40.11      1.87 o 
  -8  -1   2      166.77      161.18      2.85 o 
  -7  -1   2      299.22      275.34      4.13 o 
  -6  -1   2      667.31      673.63      9.11 o 
  -5  -1   2      465.93      490.96      5.99 o 
  -4  -1   2     1823.94     2009.19     38.37 o 
  -3  -1   2      492.66      559.57      6.87 o 
  -2  -1   2     1674.73     1797.99     24.12 o 
  -1  -1   2     1049.43     1100.67     25.89 o 
   0  -1   2     2003.86     2102.02     26.31 o 
   1  -1   2      530.22      614.50      9.60 o 
   2  -1   2     1165.06     1282.01     16.90 o 
   3  -1   2     1011.88     1061.04     13.90 o 
   4  -1   2     1362.26     1383.60     20.87 o 
   5  -1   2      226.50      218.19      3.64 o 
   6  -1   2     1497.77     1444.72     26.11 o 
   7  -1   2      719.29      729.91     13.80 o 
   8  -1   2      283.92      265.81      7.94 o 
   9  -1   2      227.17      226.72      7.10 o 
  10  -1   2        8.70        8.14      1.34 o 
  11  -1   2        3.23        3.91      1.27 o 
 -12   0   2        9.51       11.80      3.13 o 
 -11   0   2      227.88      224.16      5.15 o 
 -10   0   2       44.82       43.67      1.70 o 
  -9   0   2        5.34        7.52      0.89 o 
  -8   0   2       16.32       15.85      1.08 o 
  -7   0   2        1.12        0.50      0.59 o 
  -6   0   2      272.55      263.60      3.92 o 
  -5   0   2       54.85       64.57      1.27 o 
  -4   0   2      486.13      543.83      5.98 o 
  -3   0   2     3397.37     3653.95     93.47 o 
  -2   0   2     2021.21     2081.98     40.94 o 
  -1   0   2     3594.92     3831.61     55.58 o 
   0   0   2      118.32      145.53      2.37 o 
   1   0   2    10688.23    10324.41    729.78 o 
   2   0   2      828.52      814.40     12.68 o 
   3   0   2       55.07       84.40      1.52 o 
   4   0   2      179.20      184.40      3.07 o 
   5   0   2       48.04       47.64      2.02 o 
   6   0   2       31.67       36.38      1.24 o 
   7   0   2      173.44      154.21      5.02 o 
   8   0   2      154.97      144.89      4.86 o 
   9   0   2       19.82       13.52      1.45 o 
  10   0   2        0.02        0.40      1.01 o 
  11   0   2       14.47       11.52      1.62 o 
 -12   1   2       38.40       38.44      1.82 o 
 -11   1   2       24.47       27.59      1.52 o 
 -10   1   2       17.57       18.28      1.29 o 
  -9   1   2       36.92       41.04      1.55 o 
  -8   1   2      161.65      160.09      3.04 o 
  -7   1   2      314.12      290.46      4.84 o 
  -6   1   2      666.94      672.10     10.84 o 
  -5   1   2      485.46      521.28      8.14 o 
  -4   1   2     1792.64     2010.61     26.81 o 
  -3   1   2      507.80      584.96      6.96 o 
  -2   1   2     1671.52     1855.35     62.32 o 
  -1   1   2     1027.55     1124.07     23.43 o 
   0   1   2     2018.52     2041.93     63.12 o 
   1   1   2      533.60      618.51      9.76 o 
   2   1   2     1170.50     1290.19     17.28 o 
   3   1   2     1010.40     1045.41     14.20 o 
   4   1   2     1360.88     1364.83     21.70 o 
   5   1   2      235.19      223.58      3.85 o 
   6   1   2     1476.51     1440.97     22.90 o 
   7   1   2      739.24      754.74     14.66 o 
   8   1   2      279.83      268.78      8.06 o 
   9   1   2      225.37      226.27      7.18 o 
  10   1   2        8.60        9.26      1.40 o 
  11   1   2        3.31        3.90      1.45 o 
 -12   2   2       41.16       43.25      1.94 o 
 -11   2   2       28.54       27.32      1.52 o 
 -10   2   2       58.77       64.42      1.75 o 
  -9   2   2       64.19       62.73      2.08 o 
  -8   2   2       13.95       15.58      0.85 o 
  -7   2   2       61.71       53.34      2.35 o 
  -6   2   2      263.60      278.14      4.63 o 
  -5   2   2      462.35      454.85      7.33 o 
  -4   2   2      879.50      869.15     11.56 o 
  -3   2   2     1268.33     1330.62     17.43 o 
  -2   2   2     1961.64     1944.60     30.96 o 
  -1   2   2      812.42      913.80     51.47 o 
   0   2   2     1511.57     1682.50     29.59 o 
   1   2   2     2373.34     2374.75     36.79 o 
   2   2   2     1142.23     1116.41     14.98 o 
   3   2   2      475.13      445.33      6.15 o 
   4   2   2      256.92      253.92      4.33 o 
   5   2   2      130.23      154.04      2.82 o 
   6   2   2      204.25      200.75      3.63 o 
   7   2   2       39.14       36.16      1.25 o 
   8   2   2       92.88       99.59      2.79 o 
   9   2   2        4.73        7.72      1.29 o 
  10   2   2       14.92       14.69      1.75 o 
  11   2   2        2.89        1.10      1.33 o 
 -12   3   2       20.94       20.67      1.47 o 
 -11   3   2        8.65       10.42      1.38 o 
 -10   3   2        4.53        4.83      0.73 o 
  -9   3   2       63.31       61.04      1.63 o 
  -8   3   2       21.18       21.59      0.99 o 
  -7   3   2       45.64       42.98      1.61 o 
  -6   3   2      247.80      267.24      5.74 o 
  -5   3   2      182.06      185.40      3.23 o 
  -4   3   2      117.74      149.63      2.17 o 
  -3   3   2     1111.75     1185.32     16.05 o 
  -1   3   2     4614.85     4301.53    367.25 o 
   0   3   2       39.83       32.99      0.74 o 
   1   3   2      667.82      644.26     10.71 o 
   2   3   2       42.96       36.55      1.03 o 
   3   3   2      354.73      385.34      5.34 o 
   4   3   2        4.45        8.13      0.64 o 
   5   3   2      383.15      418.89      6.93 o 
   6   3   2       94.97       84.74      1.92 o 
   7   3   2      301.03      287.41      5.08 o 
   8   3   2       40.40       38.28      1.33 o 
   9   3   2       12.42       13.31      1.48 o 
  10   3   2        4.84        8.40      1.53 o 
  11   3   2        0.62        0.28      1.14 o 
 -11   4   2        1.90        2.51      0.96 o 
 -10   4   2        8.38       10.04      1.10 o 
  -9   4   2       20.91       22.49      1.05 o 
  -8   4   2      112.49      105.76      2.24 o 
  -7   4   2       93.25       91.42      1.93 o 
  -6   4   2        4.44        4.29      0.64 o 
  -5   4   2       19.71       18.65      0.90 o 
  -4   4   2      183.02      192.94      2.81 o 
  -3   4   2      545.07      630.35      9.95 o 
  -2   4   2      517.01      540.11      8.68 o 
  -1   4   2      393.31      386.17     11.54 o 
   0   4   2      460.99      562.86      8.99 o 
   1   4   2        6.82        9.93      0.60 o 
   2   4   2        5.08        6.24      0.46 o 
   3   4   2       83.42       83.50      1.72 o 
   4   4   2      357.63      341.28      5.80 o 
   5   4   2      233.64      213.55      3.88 o 
   6   4   2       41.12       35.27      1.20 o 
   7   4   2       30.19       34.15      2.14 o 
   8   4   2       39.85       32.11      1.24 o 
   9   4   2        0.09        0.50      0.80 o 
  10   4   2       15.52       16.63      1.54 o 
  11   4   2       20.13       23.81      2.27 o 
 -11   5   2        4.09        5.31      1.40 o 
 -10   5   2       26.75       24.93      1.57 o 
  -9   5   2       35.93       38.65      1.71 o 
  -8   5   2       57.62       59.39      1.53 o 
  -7   5   2      237.74      220.24      4.75 o 
  -6   5   2      202.70      211.73      3.69 o 
  -5   5   2      238.14      240.03      4.05 o 
  -4   5   2        4.54        4.63      0.34 o 
  -3   5   2       69.92       77.51      1.40 o 
  -2   5   2      943.91     1022.53     28.28 o 
  -1   5   2      460.17      594.71     17.19 o 
   0   5   2     3551.25     3829.76     58.84 o 
   1   5   2      606.17      608.88      9.78 o 
   2   5   2      168.97      180.48      3.11 o 
   3   5   2      179.19      173.48      3.11 o 
   4   5   2      358.11      360.92      6.04 o 
   5   5   2      188.76      196.16      3.65 o 
   6   5   2       31.47       32.01      1.17 o 
   7   5   2      177.86      175.68      3.45 o 
   8   5   2       15.01       12.41      0.87 o 
   9   5   2        6.04        5.30      1.02 o 
  10   5   2        7.25        6.73      1.52 o 
  11   5   2        1.62        0.81      1.25 o 
 -10   6   2       13.52       16.39      3.43 o 
  -9   6   2        9.67        8.69      1.05 o 
  -8   6   2       19.51       21.55      1.31 o 
  -7   6   2        9.75        8.24      0.85 o 
  -6   6   2       98.78       83.20      2.33 o 
  -5   6   2      183.13      176.45      6.08 o 
  -4   6   2      270.31      243.00      5.13 o 
  -3   6   2      142.88      137.33      3.61 o 
  -2   6   2      358.44      366.63      7.75 o 
  -1   6   2      237.38      250.91      7.93 o 
   0   6   2      501.32      560.42     11.32 o 
   1   6   2      789.11      777.63     12.35 o 
   2   6   2      274.94      236.92      4.06 o 
   3   6   2      608.79      565.18      7.96 o 
   4   6   2      146.02      129.88      2.62 o 
   5   6   2       55.34       43.81      1.29 o 
   6   6   2       19.30       23.52      1.01 o 
   7   6   2       38.98       35.13      1.30 o 
   8   6   2       43.25       46.29      1.53 o 
   9   6   2        6.07        5.95      0.87 o 
  10   6   2       18.79       20.83      2.11 o 
  -9   7   2       13.97        9.37      1.63 o 
  -8   7   2       44.27       39.18      2.51 o 
  -7   7   2      116.25      100.94      4.11 o 
  -6   7   2       19.69       15.30      1.67 o 
  -5   7   2       26.45       24.15      1.78 o 
  -4   7   2      407.89      410.94     12.25 o 
  -3   7   2       55.11       55.03      1.67 o 
  -2   7   2      199.54      195.94      4.40 o 
  -1   7   2      164.10      192.26      3.40 o 
   0   7   2      522.51      545.56     11.22 o 
   1   7   2      190.52      173.83      3.01 o 
   2   7   2      548.77      555.72      9.03 o 
   3   7   2      672.41      665.70      9.31 o 
   4   7   2      316.25      303.71      5.40 o 
   5   7   2       39.83       41.26      1.47 o 
   6   7   2        7.14        8.00      1.35 o 
   7   7   2        7.67        5.07      0.78 o 
   8   7   2        8.89        8.76      0.89 o 
   9   7   2       15.44       13.20      1.13 o 
  10   7   2       11.61       14.47      1.87 o 
 -10   8   2        1.65        2.74      1.68 o 
  -9   8   2       16.26       19.89      2.21 o 
  -8   8   2        0.25        0.61      1.33 o 
  -7   8   2       17.22       16.26      1.90 o 
  -6   8   2        7.39        5.83      1.40 o 
  -5   8   2      186.71      167.89      5.76 o 
  -4   8   2      169.03      160.11      5.65 o 
  -3   8   2      119.19      118.72      3.03 o 
  -2   8   2      248.75      223.76     15.07 o 
  -1   8   2       74.73       82.69      3.21 o 
   0   8   2       82.13       83.94      2.31 o 
   1   8   2       80.88       77.21      2.24 o 
   2   8   2     1158.06     1106.20     22.35 o 
   3   8   2       27.93       28.44      1.09 o 
   4   8   2       76.37       71.60      1.73 o 
   5   8   2       82.59       76.89      1.89 o 
   6   8   2       34.70       39.91      1.41 o 
   7   8   2       30.32       30.17      1.33 o 
   8   8   2       13.08       12.01      0.97 o 
   9   8   2       18.58       20.62      1.46 o 
  10   8   2       16.12       18.92      2.07 o 
  -8   9   2       64.35       61.42      3.50 o 
  -7   9   2       11.59       13.52      1.77 o 
  -6   9   2       71.18       74.62      3.57 o 
  -5   9   2       15.82       14.90      1.72 o 
  -4   9   2       19.96       21.06      1.83 o 
  -3   9   2      127.62      127.59      6.84 o 
  -2   9   2       29.07       32.03      1.97 o 
  -1   9   2      408.11      368.56      6.45 o 
   0   9   2      371.95      349.10      7.23 o 
   1   9   2       13.30       13.87      1.40 o 
   2   9   2       22.78       33.35      1.21 o 
   3   9   2      184.39      180.95      4.95 o 
   4   9   2      184.29      182.04      5.66 o 
   5   9   2       72.24       62.25      1.75 o 
   6   9   2       27.45       24.07      1.16 o 
   7   9   2        8.86        8.49      0.89 o 
   8   9   2        1.86        1.81      0.78 o 
   9   9   2       23.81       28.13      1.73 o 
  -9  10   2        7.16        8.26      2.08 o 
  -7  10   2       32.71       31.56      2.63 o 
  -6  10   2        0.50        1.33      1.24 o 
  -5  10   2       14.54       13.71      1.67 o 
  -4  10   2       57.95       55.21      2.88 o 
  -3  10   2       43.23       36.31      2.19 o 
  -2  10   2       41.88       44.07      1.55 o 
  -1  10   2       24.36       19.31      1.05 o 
   0  10   2       41.61       39.29      1.26 o 
   1  10   2      104.13      104.58      2.92 o 
   2  10   2      182.84      198.45      4.87 o 
   3  10   2        1.31       -0.04      0.82 o 
   4  10   2       20.95       21.63      1.45 o 
   5  10   2       33.40       28.31      1.68 o 
   6  10   2        2.26        0.82      0.95 o 
   7  10   2       17.09       18.78      2.02 o 
   8  10   2       15.96       16.62      2.26 o 
  -8  11   2       15.37       15.16      2.26 o 
  -6  11   2        8.09        8.24      1.74 o 
  -5  11   2       40.20       42.89      2.77 o 
  -4  11   2       19.22       20.31      2.00 o 
  -3  11   2        3.16        3.82      1.27 o 
  -2  11   2       63.08       55.73      1.89 o 
  -1  11   2       36.78       27.79      1.12 o 
   0  11   2       98.99       94.25      3.20 o 
   1  11   2       16.00       19.36      1.35 o 
   2  11   2       28.95       26.98      2.11 o 
   3  11   2       40.20       44.95      2.49 o 
   4  11   2        5.03        4.80      1.06 o 
   5  11   2       15.28       17.46      1.42 o 
   6  11   2        6.14        6.79      1.24 o 
   7  11   2       12.22       13.63      2.05 o 
   8  11   2        4.14        3.04      1.72 o 
  -7  12   2        0.18        0.68      1.75 o 
  -6  12   2        3.76        0.31      1.49 o 
  -5  12   2       24.74       21.70      2.17 o 
  -4  12   2       12.84       14.66      1.77 o 
  -3  12   2       38.82       39.46      1.64 o 
  -2  12   2        0.29       -0.05      0.79 o 
  -1  12   2       15.48       18.75      0.91 o 
   0  12   2       14.53       12.80      1.06 o 
   1  12   2       13.20       16.30      1.01 o 
   2  12   2      112.86      108.99      3.24 o 
   3  12   2        0.53       -0.08      0.93 o 
   4  12   2       15.72       16.54      1.87 o 
   5  12   2       10.83       13.06      2.17 o 
   6  12   2       11.10       10.35      2.05 o 
   7  12   2        8.83        9.47      1.99 o 
  -6  13   2       10.87       11.38      2.12 o 
  -5  13   2       18.96       15.34      2.38 o 
  -4  13   2       27.63       37.03      3.06 o 
  -3  13   2       36.04       34.94      1.94 o 
  -2  13   2       29.97       31.67      1.39 o 
  -1  13   2       94.26      100.08      2.16 o 
   0  13   2       53.33       61.33      1.60 o 
   1  13   2       14.47       11.39      0.98 o 
   2  13   2       22.33       23.81      1.62 o 
   3  13   2       14.10       17.42      1.51 o 
   4  13   2       39.57       39.73      2.13 o 
   5  13   2        1.51        1.49      1.54 o 
  -4  14   2        1.19        2.31      1.62 o 
  -3  14   2       32.46       29.73      2.91 o 
  -2  14   2       26.21       25.55      2.73 o 
  -1  14   2        2.78        4.11      1.06 o 
   0  14   2        6.61        7.95      1.34 o 
   1  14   2       21.66       21.64      1.60 o 
   2  14   2        0.84        0.12      1.02 o 
   3  14   2        7.76        5.41      1.90 o 
   4  14   2       13.16       21.09      2.61 o 
  -2  15   2       22.54       26.45      2.83 o 
   1  15   2       21.06       19.66      2.48 o 
  -1 -15   3        9.42        7.44      0.83 o 
   0 -15   3       24.11       27.17      1.40 o 
   1 -15   3        6.95        6.11      0.93 o 
  -4 -14   3        9.31        9.87      0.85 o 
  -3 -14   3       10.73       10.31      1.16 o 
  -2 -14   3        7.19        7.01      0.77 o 
  -1 -14   3        2.31        4.54      0.71 o 
   0 -14   3        1.08        0.16      0.57 o 
   1 -14   3        8.00        8.83      0.94 o 
   2 -14   3        1.64        2.19      0.76 o 
   3 -14   3       37.85       44.20      2.58 o 
   4 -14   3        7.36        8.06      1.01 o 
  -6 -13   3       14.91       13.68      1.11 o 
  -5 -13   3        5.31        4.66      0.70 o 
  -4 -13   3        1.38        2.14      0.63 o 
  -3 -13   3        5.73        5.30      0.69 o 
  -2 -13   3       49.03       50.70      1.22 o 
  -1 -13   3        7.07        8.46      0.65 o 
   0 -13   3        6.17        6.12      0.68 o 
   1 -13   3       35.14       28.03      1.29 o 
   2 -13   3       40.72       45.16      1.55 o 
   3 -13   3        6.42        5.98      0.84 o 
   4 -13   3        5.86        4.34      0.87 o 
   5 -13   3      121.30      131.25      2.96 o 
  -7 -12   3        1.44        0.41      0.75 o 
  -6 -12   3       10.67       10.41      1.45 o 
  -5 -12   3        8.31        9.90      0.65 o 
  -4 -12   3       34.48       38.39      1.06 o 
  -3 -12   3       39.89       45.64      1.06 o 
  -2 -12   3       26.12       24.72      0.75 o 
  -1 -12   3       39.28       36.08      0.90 o 
   0 -12   3       27.09       28.85      0.82 o 
   1 -12   3       28.78       29.00      0.93 o 
   2 -12   3       33.49       33.66      1.11 o 
   3 -12   3        5.37        4.08      0.74 o 
   4 -12   3        8.10       10.72      1.02 o 
   5 -12   3       26.46       27.65      1.32 o 
   6 -12   3       15.27       15.45      1.12 o 
  -8 -11   3       33.16       33.75      2.67 o 
  -7 -11   3       24.50       25.63      1.15 o 
  -6 -11   3       13.05       14.41      0.94 o 
  -5 -11   3        7.26        5.79      0.55 o 
  -4 -11   3       19.93       21.11      0.78 o 
  -3 -11   3       19.66       18.16      0.71 o 
  -2 -11   3       19.97       19.26      0.71 o 
  -1 -11   3        9.34        8.36      0.47 o 
   0 -11   3       65.40       53.34      0.96 o 
   1 -11   3       34.49       24.73      0.81 o 
   2 -11   3        6.48        8.15      0.57 o 
   3 -11   3       16.21       19.23      0.91 o 
   4 -11   3        0.86        1.20      0.71 o 
   5 -11   3        7.27        9.62      0.89 o 
   6 -11   3        9.96        9.31      1.72 o 
   7 -11   3        1.67        3.04      1.13 o 
  -9 -10   3       92.55       96.86      2.43 o 
  -8 -10   3        0.71       -0.51      0.74 o 
  -7 -10   3       36.91       40.41      1.05 o 
  -6 -10   3       24.83       29.44      0.85 o 
  -5 -10   3       15.95       20.54      0.74 o 
  -4 -10   3        3.65        5.89      0.77 o 
  -3 -10   3        4.63        5.46      0.68 o 
  -2 -10   3       82.42       71.90      1.23 o 
  -1 -10   3       91.20       84.51      1.35 o 
   0 -10   3      174.55      180.82      2.17 o 
   1 -10   3       11.09       14.27      0.52 o 
   2 -10   3       43.51       40.11      0.98 o 
   3 -10   3       71.97       66.51      1.48 o 
   4 -10   3       71.06       66.31      1.75 o 
   5 -10   3       17.17       14.69      0.92 o 
   6 -10   3        9.68       13.18      1.07 o 
   7 -10   3       23.56       27.32      1.28 o 
   8 -10   3        0.17        0.32      0.74 o 
  -9  -9   3        4.26        5.12      0.75 o 
  -8  -9   3       40.31       46.44      1.25 o 
  -7  -9   3        1.38        1.10      0.47 o 
  -6  -9   3        1.53        0.89      0.38 o 
  -5  -9   3       57.80       51.15      0.95 o 
  -4  -9   3      117.90      120.33      1.73 o 
  -3  -9   3       63.65       63.05      1.01 o 
  -2  -9   3      158.16      153.46      1.87 o 
  -1  -9   3      282.07      281.61      3.32 o 
   0  -9   3      417.00      374.42      4.00 o 
   1  -9   3      175.09      152.25      1.84 o 
   2  -9   3        4.62        1.99      0.40 o 
   3  -9   3       64.59       58.40      1.48 o 
   4  -9   3        5.63        6.05      0.72 o 
   5  -9   3       48.53       50.76      1.63 o 
   6  -9   3        0.56       -0.18      0.60 o 
   7  -9   3        2.43        3.00      0.71 o 
   8  -9   3       11.13       12.15      0.84 o 
   9  -9   3        7.96       10.89      0.83 o 
 -10  -8   3        6.14       10.10      1.04 o 
  -9  -8   3        7.89        9.96      0.74 o 
  -8  -8   3       30.86       33.79      1.07 o 
  -7  -8   3       13.35       18.33      0.72 o 
  -6  -8   3      148.89      152.72      1.93 o 
  -5  -8   3       30.13       29.48      0.70 o 
  -4  -8   3       98.13       88.97      1.25 o 
  -3  -8   3       81.44       83.27      1.16 o 
  -2  -8   3      178.41      170.78      1.99 o 
  -1  -8   3       29.82       36.80      0.69 o 
   0  -8   3      349.87      369.28      3.63 o 
   1  -8   3       32.36       35.96      0.81 o 
   2  -8   3       54.77       50.37      0.82 o 
   3  -8   3      619.34      568.08      6.77 o 
   4  -8   3      164.76      170.61      3.07 o 
   5  -8   3        3.28        3.94      0.65 o 
   6  -8   3       28.48       28.25      1.15 o 
   7  -8   3       48.83       49.07      1.49 o 
   8  -8   3        2.83        3.15      0.69 o 
   9  -8   3        2.45        1.52      0.79 o 
 -10  -7   3       12.26       12.56      0.96 o 
  -9  -7   3        2.09        1.54      0.60 o 
  -8  -7   3        1.02        0.96      0.46 o 
  -7  -7   3       93.14       78.27      1.36 o 
  -6  -7   3       16.83       17.75      0.57 o 
  -5  -7   3      158.61      155.34      1.88 o 
  -4  -7   3      695.77      659.39      6.78 o 
  -3  -7   3       64.55       81.99      1.23 o 
  -2  -7   3      542.20      529.17      5.40 o 
  -1  -7   3        1.98        2.87      0.44 o 
   0  -7   3       80.11       86.41      1.10 o 
   1  -7   3      194.31      211.49      2.17 o 
   2  -7   3       72.27       67.97      0.91 o 
   3  -7   3       58.73       53.91      1.22 o 
   4  -7   3       96.17       98.13      1.68 o 
   5  -7   3       21.31       23.07      0.89 o 
   6  -7   3       31.93       34.16      1.22 o 
   7  -7   3        5.80        8.00      0.77 o 
   8  -7   3       10.50       11.43      0.84 o 
   9  -7   3        3.54        4.17      0.75 o 
  10  -7   3       12.93       12.91      1.01 o 
 -11  -6   3        2.39        2.55      1.09 o 
 -10  -6   3        5.24        6.56      0.81 o 
  -9  -6   3       49.68       46.83      1.23 o 
  -8  -6   3       42.27       44.85      1.03 o 
  -7  -6   3       23.02       19.44      0.72 o 
  -6  -6   3      221.95      214.04      2.47 o 
  -5  -6   3      571.21      556.73      5.75 o 
  -4  -6   3      441.24      439.62      4.57 o 
  -3  -6   3      101.10       93.85      1.22 o 
  -2  -6   3      878.23      898.30      9.70 o 
  -1  -6   3      155.66      182.32      2.02 o 
   0  -6   3      724.54      758.33      7.65 o 
   1  -6   3      345.81      302.70      2.93 o 
   2  -6   3      242.84      216.01      2.32 o 
   3  -6   3       72.10       78.02      1.00 o 
   4  -6   3       44.05       33.05      0.66 o 
   5  -6   3       45.13       41.07      1.00 o 
   6  -6   3      151.39      132.28      2.17 o 
   7  -6   3       50.28       49.92      1.45 o 
   8  -6   3       20.68       23.83      0.96 o 
   9  -6   3        7.34        9.28      1.34 o 
  10  -6   3        0.46       -0.19      0.71 o 
 -11  -5   3        4.63        5.34      1.10 o 
 -10  -5   3        8.45       11.57      0.99 o 
  -9  -5   3       41.60       39.79      1.25 o 
  -8  -5   3      103.30       92.63      1.63 o 
  -7  -5   3       22.09       21.59      0.74 o 
  -6  -5   3      129.75      123.54      2.35 o 
  -5  -5   3       52.43       50.88      0.87 o 
  -4  -5   3       63.48       65.57      0.96 o 
  -3  -5   3      574.53      561.06      5.66 o 
  -2  -5   3     2068.81     2228.36     22.06 o 
  -1  -5   3      756.60      821.86      8.83 o 
   0  -5   3      406.47      388.69      3.95 o 
   1  -5   3      186.73      194.06      1.96 o 
   2  -5   3      743.95      815.38      8.09 o 
   3  -5   3      384.85      398.07      4.44 o 
   4  -5   3      256.82      246.97      5.42 o 
   5  -5   3      513.59      528.93     10.16 o 
   6  -5   3        4.70        9.51      0.67 o 
   7  -5   3       23.99       29.64      1.10 o 
   8  -5   3       42.08       39.51      1.29 o 
   9  -5   3        5.62        5.57      0.75 o 
  10  -5   3        6.12        5.76      0.99 o 
  11  -5   3        2.56       -1.17      1.43 o 
 -11  -4   3       13.61       16.25      4.94 o 
 -10  -4   3       19.91       17.48      1.33 o 
  -9  -4   3       40.51       43.34      1.24 o 
  -8  -4   3      248.30      227.46      2.88 o 
  -7  -4   3       27.12       24.35      0.81 o 
  -6  -4   3      169.24      171.08      2.12 o 
  -5  -4   3        7.20        5.23      0.34 o 
  -4  -4   3       63.47       74.42      1.14 o 
  -3  -4   3      451.26      499.63      6.06 o 
  -2  -4   3      237.14      260.92      2.91 o 
  -1  -4   3     1225.71     1260.18     13.47 o 
   0  -4   3      451.67      595.39      6.49 o 
   1  -4   3      266.57      252.03      2.58 o 
   2  -4   3      280.54      275.45      3.03 o 
   3  -4   3      522.09      620.17      7.43 o 
   4  -4   3      145.63      150.00      1.97 o 
   5  -4   3      106.49      105.67      2.03 o 
   6  -4   3      184.73      167.83      2.97 o 
   7  -4   3      147.50      143.35      2.71 o 
   8  -4   3       29.34       24.48      1.11 o 
   9  -4   3       33.27       27.43      1.17 o 
  10  -4   3       12.57       17.90      1.32 o 
  11  -4   3       27.46       31.26      2.31 o 
 -12  -3   3        1.93        2.22      1.39 o 
 -11  -3   3       42.55       46.55      1.89 o 
 -10  -3   3       46.10       44.84      3.91 o 
  -9  -3   3       81.22       78.06      3.18 o 
  -8  -3   3      184.80      195.65      2.74 o 
  -7  -3   3       98.49       86.37      1.30 o 
  -6  -3   3       43.59       39.30      0.79 o 
  -5  -3   3      110.37      119.76      1.52 o 
  -4  -3   3       53.15       58.73      1.21 o 
  -3  -3   3      456.25      477.31      8.91 o 
  -2  -3   3      469.66      496.17      6.74 o 
  -1  -3   3     1037.19     1089.46     11.70 o 
   0  -3   3     1749.22     1759.86     17.23 o 
   1  -3   3      504.00      459.41      4.94 o 
   2  -3   3      679.12      702.41      8.40 o 
   3  -3   3      398.42      455.52      5.06 o 
   4  -3   3      322.39      322.43      4.35 o 
   5  -3   3      303.65      330.77     11.72 o 
   6  -3   3      165.73      158.81      2.82 o 
   7  -3   3       27.21       24.32      0.99 o 
   8  -3   3        3.76        2.85      0.62 o 
   9  -3   3       22.42       24.67      1.39 o 
  10  -3   3        2.49        3.21      1.20 o 
  11  -3   3        4.72        4.02      1.40 o 
 -12  -2   3       27.84       30.16      3.40 o 
 -11  -2   3        8.58       10.01      1.11 o 
 -10  -2   3       26.61       30.19      2.39 o 
  -9  -2   3       61.56       54.97      4.70 o 
  -8  -2   3      125.01      128.48      2.17 o 
  -7  -2   3       82.87       82.44      1.64 o 
  -6  -2   3        0.04        0.59      0.36 o 
  -5  -2   3        3.95        3.54      0.31 o 
  -4  -2   3      572.87      594.82      7.06 o 
  -3  -2   3      263.43      273.77      3.41 o 
  -2  -2   3     1165.93     1217.76     16.24 o 
  -1  -2   3      806.40      884.54     11.85 o 
   0  -2   3     2682.51     2675.43     51.36 o 
   1  -2   3     2091.06     2070.83     24.03 o 
   2  -2   3     1296.33     1334.02     17.50 o 
   3  -2   3      281.89      278.77      3.70 o 
   4  -2   3       98.75      101.90      1.59 o 
   5  -2   3       50.59       41.79      1.07 o 
   6  -2   3      146.12      145.36      2.62 o 
   7  -2   3      240.23      238.68      4.07 o 
   8  -2   3       80.67       91.95      2.01 o 
   9  -2   3        8.44       13.04      1.48 o 
  10  -2   3       18.29       19.84      1.78 o 
  11  -2   3       27.16       25.85      2.22 o 
 -12  -1   3       24.98       24.97      1.54 o 
 -11  -1   3       21.32       19.97      1.42 o 
 -10  -1   3       47.89       47.14      1.84 o 
  -9  -1   3       27.19       26.54      1.48 o 
  -8  -1   3      145.58      154.58      2.65 o 
  -7  -1   3      554.69      524.77      6.44 o 
  -6  -1   3      251.85      291.33      3.98 o 
  -5  -1   3      793.23      856.24      9.43 o 
  -4  -1   3       96.96      115.10      1.61 o 
  -3  -1   3      680.06      738.34     10.08 o 
  -2  -1   3     1601.32     1738.21     23.30 o 
  -1  -1   3     6439.38     6492.87     87.23 o 
   0  -1   3      395.31      432.96      4.70 o 
   1  -1   3      630.71      694.84      8.25 o 
   2  -1   3     1463.70     1463.43     19.16 o 
   3  -1   3      200.69      160.74      2.65 o 
   4  -1   3     2590.74     2703.89     34.76 o 
   5  -1   3      358.66      398.02      5.59 o 
   6  -1   3      446.85      460.40      7.14 o 
   7  -1   3      359.96      354.23      7.07 o 
   8  -1   3       27.09       29.45      1.98 o 
   9  -1   3       38.35       37.72      2.31 o 
  10  -1   3        1.25        0.81      1.13 o 
  11  -1   3       17.18       17.43      1.92 o 
 -12   0   3        0.01        1.55      0.98 o 
 -11   0   3        0.78       -0.28      1.48 o 
 -10   0   3        8.12        4.00      0.88 o 
  -9   0   3        3.93        2.56      1.43 o 
  -8   0   3       42.60       41.95      1.55 o 
  -7   0   3        8.22        6.02      0.45 o 
  -6   0   3       73.04       70.47      1.26 o 
  -5   0   3       13.63       17.85      0.53 o 
  -4   0   3      579.30      671.51      9.37 o 
  -3   0   3      409.66      373.78      4.62 o 
  -2   0   3       28.27       49.31      0.73 o 
  -1   0   3     2381.75     2297.90     27.44 o 
   0   0   3      871.84     1092.34     14.40 o 
   1   0   3     1781.26     1930.76     25.20 o 
   2   0   3       17.14       23.94      0.60 o 
   3   0   3        1.75       -0.04      0.28 o 
   4   0   3       18.70       28.82      1.32 o 
   5   0   3        1.19        7.54      1.28 o 
   6   0   3      267.56      264.45      5.54 o 
   7   0   3      747.26      743.00     20.07 o 
   8   0   3        0.07        1.53      1.04 o 
   9   0   3       22.58       14.86      1.63 o 
  10   0   3        5.60        3.52      1.17 o 
  11   0   3        6.97        9.87      1.68 o 
 -12   1   3       24.92       22.02      1.49 o 
 -11   1   3       20.80       23.07      1.45 o 
 -10   1   3       47.99       52.96      1.89 o 
  -9   1   3       28.54       27.07      1.07 o 
  -8   1   3      153.63      163.05      3.01 o 
  -7   1   3      547.27      517.45      7.33 o 
  -6   1   3      237.82      273.94      4.09 o 
  -5   1   3      816.47      888.91     10.61 o 
  -4   1   3       93.32      115.36      2.27 o 
  -3   1   3      683.67      763.26     17.25 o 
  -2   1   3     1604.55     1778.38     22.91 o 
  -1   1   3     6470.17     6659.47    122.90 o 
   0   1   3      385.42      417.67      6.59 o 
   1   1   3      639.98      710.65     11.09 o 
   2   1   3     1442.97     1455.38     19.63 o 
   3   1   3      201.07      162.88      2.38 o 
   4   1   3     2550.67     2577.97     41.59 o 
   5   1   3      381.55      419.56      6.77 o 
   6   1   3      441.51      444.30      9.14 o 
   7   1   3      353.64      341.13     10.04 o 
   8   1   3       28.00       26.58      1.85 o 
   9   1   3       38.05       40.89      2.41 o 
  10   1   3        1.10        0.55      1.04 o 
  11   1   3       16.89       16.65      1.85 o 
 -12   2   3       27.37       30.71      2.11 o 
 -11   2   3        8.62        9.04      1.05 o 
 -10   2   3       27.68       31.10      1.20 o 
  -9   2   3       62.17       57.83      1.79 o 
  -8   2   3      124.50      125.11      2.53 o 
  -7   2   3       83.58       83.33      1.78 o 
  -6   2   3        0.03       -0.01      0.31 o 
  -5   2   3        2.42        3.00      0.32 o 
  -4   2   3      553.84      577.94      9.40 o 
  -3   2   3      271.80      282.50      4.52 o 
  -2   2   3     1155.41     1227.18     23.03 o 
  -1   2   3      826.03      896.01     16.90 o 
   0   2   3     2683.15     2733.68     58.74 o 
   1   2   3     2049.17     2042.57     32.26 o 
   2   2   3     1302.61     1325.80     20.96 o 
   3   2   3      261.70      254.32      3.76 o 
   4   2   3       97.72      100.69      1.64 o 
   5   2   3       49.55       41.32      1.14 o 
   6   2   3      144.04      141.59      2.77 o 
   7   2   3      242.64      237.46      4.32 o 
   8   2   3       81.17       95.12      3.68 o 
   9   2   3        8.53       11.63      1.55 o 
  10   2   3       17.78       16.11      1.85 o 
  11   2   3       27.13       27.50      2.37 o 
 -12   3   3        1.89        2.93      1.32 o 
 -11   3   3       43.42       45.93      1.77 o 
 -10   3   3       45.53       46.81      1.47 o 
  -9   3   3       78.81       74.41      1.83 o 
  -8   3   3      187.70      192.40      3.54 o 
  -7   3   3       94.20       81.60      1.81 o 
  -6   3   3       44.75       41.56      0.91 o 
  -5   3   3      109.30      119.14      1.89 o 
  -4   3   3       56.37       60.16      1.26 o 
  -3   3   3      447.11      476.11      7.63 o 
  -2   3   3      458.47      491.33      9.47 o 
  -1   3   3     1071.67     1131.34     17.36 o 
   0   3   3     1731.65     1757.08     27.55 o 
   1   3   3      499.60      453.73      7.34 o 
   2   3   3      696.25      721.25     11.32 o 
   3   3   3      413.24      472.78      6.39 o 
   4   3   3      318.17      310.62      4.50 o 
   5   3   3      309.91      320.62      5.55 o 
   6   3   3      162.05      155.68      3.01 o 
   7   3   3       29.06       23.10      1.06 o 
   8   3   3        3.82        2.99      0.82 o 
   9   3   3       22.31       22.86      1.88 o 
  10   3   3        2.65        1.78      1.33 o 
  11   3   3        4.75        4.35      1.39 o 
 -11   4   3       13.78       17.71      2.04 o 
 -10   4   3       19.73       21.40      1.09 o 
  -9   4   3       40.05       40.86      1.33 o 
  -8   4   3      253.15      227.74      4.06 o 
  -7   4   3       24.42       22.19      0.90 o 
  -6   4   3      169.25      167.59      3.01 o 
  -5   4   3        6.30        4.36      0.56 o 
  -4   4   3       63.27       74.50      1.45 o 
  -3   4   3      458.10      508.19      8.05 o 
  -2   4   3      230.85      254.98      5.07 o 
  -1   4   3     1211.85     1274.34     19.89 o 
   0   4   3      466.49      610.19      9.56 o 
   1   4   3      255.12      244.02      4.14 o 
   2   4   3      270.09      264.87      4.54 o 
   3   4   3      525.69      624.53      8.52 o 
   4   4   3      143.17      148.64      2.78 o 
   5   4   3      108.39      105.21      2.19 o 
   6   4   3      181.32      161.80      3.23 o 
   7   4   3      150.86      141.05      2.91 o 
   8   4   3       28.59       23.43      1.08 o 
   9   4   3       32.70       24.83      1.49 o 
  10   4   3       12.74       14.37      1.73 o 
  11   4   3       27.43       27.78      2.33 o 
 -10   5   3        8.27        8.28      1.53 o 
  -9   5   3       42.88       41.51      2.58 o 
  -8   5   3      102.35       90.86      2.02 o 
  -7   5   3       19.03       18.74      1.09 o 
  -6   5   3      130.48      124.01      2.86 o 
  -5   5   3       53.90       51.74      1.55 o 
  -4   5   3       58.59       61.30      1.30 o 
  -3   5   3      561.33      551.22     10.73 o 
  -2   5   3     2096.77     2319.82     42.49 o 
  -1   5   3      743.02      813.53     12.99 o 
   0   5   3      401.96      381.50      6.25 o 
   1   5   3      197.96      204.26      3.36 o 
   2   5   3      740.19      808.94     13.00 o 
   3   5   3      393.36      399.16      6.62 o 
   4   5   3      251.40      245.22      4.33 o 
   5   5   3      522.16      531.19      8.81 o 
   6   5   3        6.00       10.57      0.79 o 
   7   5   3       23.49       28.41      1.17 o 
   8   5   3       42.16       36.25      1.37 o 
   9   5   3        5.72        4.50      1.03 o 
  10   5   3        6.60        6.16      1.43 o 
  11   5   3        2.38        1.03      1.37 o 
 -10   6   3        5.33        3.78      1.58 o 
  -9   6   3       49.23       42.99      2.76 o 
  -8   6   3       41.84       44.48      2.62 o 
  -7   6   3       23.18       16.93      1.79 o 
  -6   6   3      226.98      221.50      7.04 o 
  -5   6   3      574.17      560.63     16.21 o 
  -4   6   3      435.58      437.63      9.08 o 
  -3   6   3      112.52      105.70      2.54 o 
  -2   6   3      869.84      891.47     25.20 o 
  -1   6   3      157.67      188.05      4.02 o 
   0   6   3      728.66      777.84     12.17 o 
   1   6   3      336.83      296.81      5.00 o 
   2   6   3      244.23      217.37      3.77 o 
   3   6   3       77.56       81.85      1.72 o 
   4   6   3       43.75       31.82      1.10 o 
   5   6   3       45.08       39.39      1.25 o 
   6   6   3      148.13      128.42      2.71 o 
   7   6   3       51.27       53.32      1.59 o 
   8   6   3       20.09       24.04      1.21 o 
   9   6   3        6.99        7.91      0.91 o 
  10   6   3        0.49       -0.46      1.25 o 
  -9   7   3        1.87        0.99      1.43 o 
  -8   7   3        1.06        1.65      1.17 o 
  -7   7   3       93.11       74.74      3.50 o 
  -6   7   3       15.44       15.15      1.64 o 
  -5   7   3      150.35      147.93      5.28 o 
  -4   7   3      711.24      679.43     13.57 o 
  -3   7   3       65.76       86.52      2.68 o 
  -2   7   3      533.82      503.83     15.14 o 
  -1   7   3        2.77        2.00      0.49 o 
   0   7   3       76.76       84.00      2.21 o 
   1   7   3      197.31      221.67      3.71 o 
   2   7   3       68.99       63.76      1.48 o 
   3   7   3       55.99       52.33      1.40 o 
   4   7   3       98.35       96.71      2.12 o 
   5   7   3       22.03       24.06      1.06 o 
   6   7   3       32.01       34.56      1.30 o 
   7   7   3        5.89        6.87      0.81 o 
   8   7   3       10.31        8.73      0.92 o 
   9   7   3        3.41        3.32      0.92 o 
  10   7   3       13.17       14.66      1.92 o 
  -9   8   3        8.07       11.45      1.90 o 
  -8   8   3       30.13       30.84      2.48 o 
  -7   8   3       13.06       18.09      1.84 o 
  -6   8   3      148.34      156.09      5.56 o 
  -5   8   3       30.79       28.16      1.97 o 
  -4   8   3       98.14       86.73      3.50 o 
  -3   8   3       78.30       82.51      4.79 o 
  -2   8   3      182.95      175.02      3.87 o 
  -1   8   3       29.66       36.82      2.05 o 
   0   8   3      349.76      372.78      7.86 o 
   1   8   3       36.20       40.42      1.48 o 
   2   8   3       56.03       54.35      1.83 o 
   3   8   3      611.03      554.37      9.30 o 
   4   8   3      165.45      164.66      3.24 o 
   5   8   3        3.15        3.54      0.65 o 
   6   8   3       29.20       26.70      1.20 o 
   7   8   3       48.61       46.69      1.59 o 
   8   8   3        2.75        2.11      0.76 o 
   9   8   3        2.43        2.08      0.94 o 
  -8   9   3       40.71       40.99      2.94 o 
  -7   9   3        1.14        0.90      1.34 o 
  -6   9   3        1.25        3.01      1.40 o 
  -5   9   3       57.28       53.47      2.78 o 
  -4   9   3      115.58      116.22      4.42 o 
  -3   9   3       61.62       63.38      3.45 o 
  -2   9   3      168.03      161.09      4.87 o 
  -1   9   3      271.92      269.29      5.95 o 
   0   9   3      412.88      380.37      8.06 o 
   1   9   3      173.17      151.85      3.72 o 
   2   9   3        4.95        1.12      0.73 o 
   3   9   3       63.26       54.43      2.01 o 
   4   9   3        6.02        6.32      1.01 o 
   5   9   3       49.50       49.87      2.03 o 
   6   9   3        0.50       -0.53      0.62 o 
   7   9   3        2.41        1.89      1.28 o 
   8   9   3       11.48       14.23      1.25 o 
   9   9   3        7.71        8.81      1.25 o 
  -7  10   3       37.56       39.82      2.84 o 
  -6  10   3       24.14       29.33      2.41 o 
  -5  10   3       16.58       19.86      2.04 o 
  -4  10   3        3.16        2.29      1.23 o 
  -3  10   3        5.04        3.59      0.74 o 
  -2  10   3       83.06       71.86      2.09 o 
  -1  10   3       90.72       85.33      1.98 o 
   0  10   3      176.88      186.95      4.36 o 
   1  10   3       10.08       12.70      1.25 o 
   2  10   3       45.52       41.58      2.09 o 
   3  10   3       71.62       68.31      2.36 o 
   4  10   3       71.11       66.81      2.40 o 
   5  10   3       17.01       15.17      1.33 o 
   6  10   3        9.70       14.14      1.35 o 
   7  10   3       23.70       30.97      2.92 o 
   8  10   3        0.22        0.28      1.58 o 
  -6  11   3       12.48       11.74      1.92 o 
  -5  11   3        8.09        5.88      1.55 o 
  -4  11   3       20.28       21.64      1.89 o 
  -3  11   3       19.18       19.55      1.73 o 
  -2  11   3       19.27       18.29      1.24 o 
  -1  11   3       10.27       10.14      0.76 o 
   0  11   3       66.78       54.13      1.77 o 
   1  11   3       34.72       27.60      1.50 o 
   2  11   3        6.15        6.91      1.07 o 
   3  11   3       16.77       18.97      1.48 o 
   4  11   3        0.80        1.38      1.00 o 
   5  11   3        7.03        8.30      1.26 o 
   6  11   3       10.18        8.52      1.28 o 
   7  11   3        1.59        2.74      1.58 o 
  -5  12   3        8.24       10.45      1.79 o 
  -4  12   3       33.87       37.05      2.56 o 
  -3  12   3       38.73       41.75      2.63 o 
  -2  12   3       27.35       26.94      1.70 o 
  -1  12   3       38.79       36.39      1.70 o 
   0  12   3       26.26       27.39      1.23 o 
   1  12   3       30.08       28.17      1.62 o 
   2  12   3       33.96       34.90      1.81 o 
   3  12   3        5.19        4.10      1.11 o 
   4  12   3        8.22       11.57      1.36 o 
   5  12   3       26.12       25.37      1.80 o 
   6  12   3       15.84       17.77      2.26 o 
  -6  13   3       15.28       12.62      2.22 o 
  -3  13   3        6.10        7.91      1.60 o 
  -2  13   3       49.07       48.99      2.78 o 
  -1  13   3        6.39        9.67      0.97 o 
   0  13   3        6.65        6.19      0.81 o 
   1  13   3       34.84       30.25      1.36 o 
   2  13   3       40.96       45.55      2.11 o 
   3  13   3        5.96        5.13      1.18 o 
   4  13   3        5.73        4.92      1.87 o 
   5  13   3      121.81      133.06      6.03 o 
  -4  14   3        8.88       10.26      2.13 o 
  -3  14   3       11.06       11.03      2.14 o 
  -2  14   3        7.53        6.00      1.87 o 
  -1  14   3        2.18        3.70      1.68 o 
   0  14   3        0.97       -1.33      1.33 o 
   1  14   3        7.97        9.47      1.28 o 
   2  14   3        1.84        1.14      1.08 o 
   3  14   3       37.94       44.28      3.41 o 
   4  14   3        7.26        6.73      2.03 o 
   1  15   3        6.92        6.57      1.94 o 
  -4 -14   4        1.65        0.36      0.63 o 
  -3 -14   4       11.35       11.37      0.98 o 
  -2 -14   4        1.46        0.64      0.61 o 
  -1 -14   4       52.29       54.44      1.51 o 
   0 -14   4        0.95        0.61      0.72 o 
   1 -14   4       16.06       18.44      1.27 o 
   2 -14   4        7.62        8.33      0.97 o 
   3 -14   4        5.25        6.47      1.24 o 
  -6 -13   4        9.93       11.85      0.93 o 
  -5 -13   4       30.59       28.81      1.23 o 
  -4 -13   4        5.84        5.08      0.64 o 
  -3 -13   4        7.03        9.56      0.71 o 
  -2 -13   4       13.44       16.14      0.80 o 
  -1 -13   4       11.33       12.21      0.80 o 
   0 -13   4       17.14       14.40      0.99 o 
   1 -13   4        6.74        4.42      0.78 o 
   2 -13   4        0.91       -0.73      0.81 o 
   3 -13   4       78.33       90.33      3.89 o 
   4 -13   4        4.88        2.47      1.00 o 
   5 -13   4        7.15        7.10      0.93 o 
  -7 -12   4        4.84        3.39      0.74 o 
  -6 -12   4        2.91        2.86      0.71 o 
  -5 -12   4        2.15        3.81      0.60 o 
  -4 -12   4       36.09       35.47      1.06 o 
  -3 -12   4        8.97        6.70      0.78 o 
  -2 -12   4       60.30       54.86      1.15 o 
  -1 -12   4        4.81        3.93      0.50 o 
   0 -12   4        6.07        7.28      0.54 o 
   1 -12   4        1.95        2.92      0.59 o 
   2 -12   4        1.71        1.67      0.66 o 
   3 -12   4       46.17       45.90      1.51 o 
   4 -12   4        6.38        4.88      0.81 o 
   5 -12   4        0.83        1.68      1.12 o 
   6 -12   4        4.85        6.55      0.94 o 
  -8 -11   4        1.53        0.51      0.98 o 
  -7 -11   4        1.01       -0.08      0.63 o 
  -6 -11   4        6.71        7.32      0.70 o 
  -5 -11   4       51.52       62.88      1.42 o 
  -4 -11   4       23.52       23.02      0.84 o 
  -3 -11   4       14.04       14.50      0.64 o 
  -2 -11   4        2.44        3.87      0.47 o 
  -1 -11   4        2.87        4.21      0.46 o 
   0 -11   4        3.97        6.67      0.49 o 
   1 -11   4        3.58        3.99      0.51 o 
   2 -11   4        8.01        8.24      0.68 o 
   3 -11   4       10.46        9.76      0.94 o 
   4 -11   4       31.65       35.29      1.36 o 
   5 -11   4        8.22       13.89      0.97 o 
   6 -11   4       10.62       15.10      1.02 o 
   7 -11   4        4.58        4.75      0.89 o 
  -9 -10   4       50.53       58.85      1.70 o 
  -8 -10   4       20.79       21.63      0.97 o 
  -7 -10   4       19.00       17.36      1.05 o 
  -6 -10   4       23.54       27.32      0.87 o 
  -5 -10   4       38.83       39.63      1.26 o 
  -4 -10   4       24.62       21.63      0.66 o 
  -3 -10   4      386.62      373.28      4.43 o 
  -2 -10   4      375.55      386.86      4.52 o 
  -1 -10   4      162.91      144.93      1.99 o 
   0 -10   4       10.42       10.15      0.46 o 
   1 -10   4       84.19       86.55      1.42 o 
   2 -10   4        7.34        9.24      0.65 o 
   3 -10   4       16.50       16.95      0.81 o 
   4 -10   4       52.01       47.40      1.33 o 
   5 -10   4      125.45      127.44      2.67 o 
   6 -10   4       20.55       21.30      1.13 o 
   7 -10   4        5.36        7.38      1.34 o 
   8 -10   4        5.34        9.46      0.96 o 
  -9  -9   4       11.01        9.56      0.88 o 
  -8  -9   4        3.29        4.03      0.57 o 
  -7  -9   4        2.58        3.30      0.52 o 
  -6  -9   4       39.16       38.70      0.96 o 
  -5  -9   4       43.86       43.94      0.88 o 
  -4  -9   4       11.06        9.48      0.52 o 
  -3  -9   4       12.57       10.74      0.78 o 
  -2  -9   4      134.85      132.42      1.66 o 
  -1  -9   4       54.45       61.06      0.97 o 
   0  -9   4        9.87        8.03      0.42 o 
   1  -9   4        2.45        0.92      0.32 o 
   2  -9   4        1.54        1.78      0.46 o 
   3  -9   4       71.18       69.34      1.45 o 
   4  -9   4       34.45       38.85      1.32 o 
   5  -9   4       91.89       85.55      1.99 o 
   6  -9   4        7.12        6.78      0.77 o 
   7  -9   4        0.39       -0.31      0.65 o 
   8  -9   4       50.40       49.56      1.63 o 
   9  -9   4       25.56       25.79      1.88 o 
 -10  -8   4       62.95       74.55      1.93 o 
  -9  -8   4       51.30       52.80      1.54 o 
  -8  -8   4       48.81       57.11      1.38 o 
  -7  -8   4        4.26        6.72      0.55 o 
  -6  -8   4      121.74      122.72      1.82 o 
  -5  -8   4      421.07      397.58      4.26 o 
  -4  -8   4      261.11      251.78      2.79 o 
  -3  -8   4      679.48      676.65      7.52 o 
  -2  -8   4      161.99      171.09      1.99 o 
  -1  -8   4      313.12      298.62      3.22 o 
   0  -8   4       90.22       79.32      1.10 o 
   1  -8   4       94.43       86.34      1.06 o 
   2  -8   4       69.95       73.70      0.96 o 
   3  -8   4       92.11      103.01      1.84 o 
   4  -8   4      197.07      201.14      3.50 o 
   5  -8   4       60.95       61.47      1.62 o 
   6  -8   4       24.89       24.36      1.15 o 
   7  -8   4       32.99       27.95      1.21 o 
   8  -8   4        4.40        2.11      0.71 o 
   9  -8   4        0.11        1.67      0.77 o 
 -10  -7   4       45.07       48.53      1.55 o 
  -9  -7   4        2.74        2.05      1.04 o 
  -8  -7   4       34.64       41.69      1.14 o 
  -7  -7   4       37.10       38.32      0.93 o 
  -6  -7   4      407.83      366.15      4.36 o 
  -5  -7   4      144.16      136.34      1.71 o 
  -4  -7   4       32.04       33.95      0.79 o 
  -3  -7   4      102.87       91.60      1.22 o 
  -2  -7   4       39.42       34.43      0.73 o 
  -1  -7   4      142.77      139.91      1.64 o 
   0  -7   4       37.91       35.31      0.68 o 
   1  -7   4       54.41       59.00      0.79 o 
   2  -7   4       64.91       60.59      0.80 o 
   3  -7   4      159.31      160.70      2.58 o 
   4  -7   4      197.61      204.79      3.02 o 
   5  -7   4       73.85       66.37      1.36 o 
   6  -7   4       80.26       90.40      1.72 o 
   7  -7   4       10.65       15.43      1.06 o 
   8  -7   4       31.30       36.49      1.40 o 
   9  -7   4       66.40       71.68      1.90 o 
  10  -7   4       13.53       10.57      1.23 o 
 -11  -6   4       12.00       13.47      1.20 o 
 -10  -6   4       54.75       60.57      1.86 o 
  -9  -6   4        3.01        1.30      0.64 o 
  -8  -6   4      144.97      131.45      3.63 o 
  -7  -6   4       87.61       93.48      1.86 o 
  -6  -6   4       42.42       37.33      1.05 o 
  -5  -6   4       37.66       42.58      0.78 o 
  -4  -6   4     1198.22     1171.57     11.72 o 
  -3  -6   4       71.49       79.64      1.06 o 
  -2  -6   4      425.44      423.06      4.39 o 
  -1  -6   4       51.02       48.15      0.91 o 
   0  -6   4      291.01      263.76      2.81 o 
   1  -6   4      213.85      213.05      2.14 o 
   2  -6   4      130.03      128.59      1.38 o 
   3  -6   4      345.39      322.23      3.93 o 
   4  -6   4       77.05       71.86      1.34 o 
   5  -6   4       70.60       75.06      1.71 o 
   6  -6   4      300.38      273.74      4.56 o 
   7  -6   4       15.18       14.23      0.75 o 
   8  -6   4        3.71        3.32      1.22 o 
   9  -6   4       10.21       10.72      1.20 o 
  10  -6   4       15.37       18.74      1.45 o 
 -11  -5   4       23.63       27.34      2.79 o 
 -10  -5   4       14.60       13.95      1.09 o 
  -9  -5   4        8.38       11.85      0.92 o 
  -8  -5   4       55.53       49.79      1.31 o 
  -7  -5   4       79.91       76.20      1.93 o 
  -6  -5   4       72.21       63.31      1.20 o 
  -5  -5   4       32.94       35.40      0.95 o 
  -4  -5   4      374.05      359.36      4.50 o 
  -3  -5   4       58.93       71.46      1.00 o 
  -2  -5   4      172.49      203.81      2.25 o 
  -1  -5   4      480.69      539.03      5.51 o 
   0  -5   4      498.70      549.67      5.99 o 
   1  -5   4      289.73      341.79      3.54 o 
   2  -5   4      159.13      176.10      1.90 o 
   3  -5   4      100.70      104.54      1.32 o 
   4  -5   4       62.52       44.31      3.70 o 
   5  -5   4      181.84      199.37      3.47 o 
   6  -5   4       14.54       13.33      0.96 o 
   7  -5   4       15.87       17.48      0.95 o 
   8  -5   4        4.28        5.23      0.71 o 
   9  -5   4       54.46       48.59      1.90 o 
  10  -5   4       21.57       21.65      1.49 o 
 -11  -4   4       13.16       12.59      1.37 o 
 -10  -4   4       38.32       35.15      1.90 o 
  -9  -4   4       13.68       14.26      0.86 o 
  -8  -4   4       44.23       44.62      1.26 o 
  -7  -4   4       97.05       88.70      1.55 o 
  -6  -4   4      392.60      399.18      5.10 o 
  -5  -4   4       70.81       68.37      1.01 o 
  -4  -4   4       88.01       88.96      1.20 o 
  -3  -4   4      254.08      242.19      3.05 o 
  -2  -4   4      303.40      259.40      3.25 o 
  -1  -4   4      606.25      563.32      5.64 o 
   0  -4   4      469.79      468.75      4.78 o 
   1  -4   4      457.94      513.53      4.83 o 
   2  -4   4      235.00      251.61      3.12 o 
   3  -4   4        0.71        0.52      0.19 o 
   4  -4   4      376.20      401.83      6.29 o 
   5  -4   4       67.18       73.69      1.58 o 
   6  -4   4      160.26      156.06      2.84 o 
   7  -4   4       89.43       84.95      1.86 o 
   8  -4   4       11.44        9.07      0.78 o 
   9  -4   4        1.70        1.74      0.87 o 
  10  -4   4       12.03       11.65      1.78 o 
  11  -4   4        5.25       12.46      1.67 o 
 -12  -3   4       18.95       18.77      2.08 o 
 -11  -3   4        7.20        3.41      2.54 o 
 -10  -3   4       63.71       52.75      2.22 o 
  -9  -3   4        9.73        8.78      0.83 o 
  -8  -3   4       15.41       15.12      0.80 o 
  -7  -3   4       63.72       60.59      1.16 o 
  -6  -3   4      186.06      192.73      3.41 o 
  -5  -3   4       94.68       91.06      1.21 o 
  -4  -3   4      818.92      830.30      8.98 o 
  -3  -3   4     1313.27     1390.57     16.44 o 
  -2  -3   4      176.27      188.43      2.39 o 
  -1  -3   4      203.97      220.78      2.78 o 
   0  -3   4      505.40      520.45      5.27 o 
   1  -3   4      430.61      384.57      4.61 o 
   2  -3   4     1196.31     1200.22     15.70 o 
   3  -3   4      271.60      289.93      4.04 o 
   4  -3   4      192.42      190.53      2.75 o 
   5  -3   4        2.27        2.31      0.44 o 
   6  -3   4       16.16       15.41      0.81 o 
   7  -3   4       54.96       47.28      1.30 o 
   8  -3   4        4.00        0.55      0.57 o 
   9  -3   4        0.51       -0.25      0.74 o 
  10  -3   4        0.22       -0.65      0.96 o 
  11  -3   4        5.64        3.85      1.40 o 
 -12  -2   4        2.14       -0.14      1.18 o 
 -11  -2   4       68.06       75.82      3.50 o 
 -10  -2   4       11.17       11.39      1.44 o 
  -9  -2   4       60.44       57.23      2.49 o 
  -8  -2   4       51.65       54.70      1.96 o 
  -7  -2   4      372.58      361.78      4.63 o 
  -6  -2   4       16.45       13.39      0.55 o 
  -5  -2   4      481.31      524.38      5.74 o 
  -4  -2   4     1011.66     1112.97     13.19 o 
  -3  -2   4       64.47       56.47      1.21 o 
  -2  -2   4      227.53      215.20      3.03 o 
  -1  -2   4     1532.25     1627.46     19.00 o 
   0  -2   4      911.16      947.11     10.00 o 
   1  -2   4      570.41      633.13      7.65 o 
   2  -2   4      501.62      520.44      6.81 o 
   3  -2   4     1865.81     2157.03     28.18 o 
   4  -2   4       40.16       36.91      1.01 o 
   5  -2   4      148.69      142.35      2.55 o 
   6  -2   4        0.64        2.42      0.47 o 
   7  -2   4       82.87       75.90      1.68 o 
   8  -2   4        5.61        5.47      0.83 o 
   9  -2   4        6.40        8.47      1.38 o 
  10  -2   4        0.34        1.33      1.19 o 
  11  -2   4       19.79       20.70      2.08 o 
 -12  -1   4       21.36       23.71      2.11 o 
 -11  -1   4        6.77        7.37      1.54 o 
 -10  -1   4        1.69        2.64      1.10 o 
  -9  -1   4      167.75      164.18      3.83 o 
  -8  -1   4       18.59       18.57      0.85 o 
  -7  -1   4       44.49       48.19      1.35 o 
  -6  -1   4      116.46      106.91      1.60 o 
  -5  -1   4      132.74      133.82      1.85 o 
  -4  -1   4        4.63        3.01      0.34 o 
  -3  -1   4      169.93      211.34      3.06 o 
  -2  -1   4      842.27      897.01     11.92 o 
  -1  -1   4      462.39      518.39      6.23 o 
   0  -1   4      316.43      358.22      4.38 o 
   1  -1   4     1247.10     1275.51     14.91 o 
   2  -1   4     1520.01     1613.93     21.21 o 
   3  -1   4     1258.78     1369.75     18.35 o 
   4  -1   4     1186.33     1278.45     20.39 o 
   5  -1   4      453.39      449.84      7.09 o 
   6  -1   4      444.49      458.99      7.24 o 
   7  -1   4       58.72       50.23      2.41 o 
   8  -1   4       35.30       40.36      2.31 o 
   9  -1   4        7.38        5.30      1.33 o 
  10  -1   4        8.26        9.01      1.45 o 
  11  -1   4        1.72        1.08      1.19 o 
 -12   0   4       36.59       40.94      2.69 o 
 -11   0   4        0.21       -1.13      1.13 o 
 -10   0   4        2.76        0.99      1.12 o 
  -9   0   4        0.00       -0.59      0.59 o 
  -8   0   4      152.74      154.03      2.93 o 
  -7   0   4      223.96      204.92      2.86 o 
  -6   0   4       44.47       42.12      2.55 o 
  -5   0   4       77.22       65.45      1.45 o 
  -4   0   4     2024.85     2300.93     27.52 o 
  -3   0   4     3940.06     4031.31     54.17 o 
  -2   0   4     4334.89     4143.23     49.50 o 
  -1   0   4      155.11       91.24      1.37 o 
   0   0   4     5428.22     5286.88     62.32 o 
   1   0   4       27.38       26.42      1.22 o 
   2   0   4     1039.50     1284.82     23.07 o 
   3   0   4      916.11      998.44     13.23 o 
   4   0   4       65.62       59.65      1.35 o 
   5   0   4      212.24      230.93      3.90 o 
   6   0   4       50.95       66.23      1.47 o 
   7   0   4      510.53      488.65     13.65 o 
   8   0   4        4.88        3.72      1.07 o 
   9   0   4        0.07        1.01      1.12 o 
  10   0   4        7.95       14.25      1.75 o 
  11   0   4        0.18        0.71      1.33 o 
 -12   1   4       21.45       23.27      2.19 o 
 -11   1   4        6.94        7.44      1.49 o 
 -10   1   4        2.01        2.34      1.14 o 
  -9   1   4      167.22      164.40      3.16 o 
  -8   1   4       18.16       19.87      0.94 o 
  -7   1   4       45.07       48.80      1.27 o 
  -6   1   4      114.74      108.15      2.07 o 
  -5   1   4      135.19      133.05      2.34 o 
  -4   1   4        6.30        3.89      0.50 o 
  -3   1   4      164.34      211.67      2.74 o 
  -2   1   4      832.94      885.20     12.01 o 
  -1   1   4      451.23      501.43      6.89 o 
   0   1   4      331.30      368.88      5.71 o 
   1   1   4     1217.24     1268.55     19.68 o 
   2   1   4     1525.20     1617.83     21.78 o 
   3   1   4     1302.63     1419.52     21.31 o 
   4   1   4     1167.32     1256.92     19.78 o 
   5   1   4      459.40      462.94     11.20 o 
   6   1   4      453.04      463.11     11.54 o 
   7   1   4       57.84       49.18      2.41 o 
   8   1   4       34.66       38.87      2.36 o 
   9   1   4        7.30        7.17      1.38 o 
  10   1   4        8.72       10.93      1.67 o 
  11   1   4        1.81        2.24      1.29 o 
 -12   2   4        2.37       -0.66      1.22 o 
 -11   2   4       67.69       69.28      3.26 o 
 -10   2   4       11.92       13.51      1.13 o 
  -9   2   4       59.60       58.06      1.90 o 
  -8   2   4       50.74       50.77      2.39 o 
  -7   2   4      374.64      364.73      6.09 o 
  -6   2   4       16.61       12.48      0.67 o 
  -5   2   4      479.05      527.29      8.48 o 
  -4   2   4     1029.35     1124.77     17.63 o 
  -3   2   4       58.80       50.49      1.01 o 
  -2   2   4      219.19      208.11      3.50 o 
  -1   2   4     1523.72     1657.60     26.23 o 
   0   2   4      863.67      909.06     14.74 o 
   1   2   4      600.04      668.83     10.30 o 
   2   2   4      470.52      487.63      8.16 o 
   3   2   4     1884.46     2138.23     28.87 o 
   4   2   4       39.69       36.46      0.79 o 
   5   2   4      152.63      144.82      2.73 o 
   6   2   4        1.11        1.29      0.50 o 
   7   2   4       79.54       70.23      2.16 o 
   8   2   4        5.19        5.61      1.15 o 
   9   2   4        6.26        5.16      1.35 o 
  10   2   4        0.35       -0.83      1.03 o 
  11   2   4       20.20       22.74      2.28 o 
 -12   3   4       18.58       18.78      1.88 o 
 -11   3   4        7.64        7.89      1.40 o 
 -10   3   4       65.24       60.27      2.02 o 
  -9   3   4        8.59        6.52      0.87 o 
  -8   3   4       16.57       17.24      1.82 o 
  -7   3   4       64.23       59.57      1.75 o 
  -6   3   4      189.07      200.06      3.43 o 
  -5   3   4       90.24       86.78      1.75 o 
  -4   3   4      832.10      848.89     13.28 o 
  -3   3   4     1325.79     1423.62     26.44 o 
  -2   3   4      170.45      186.37      2.71 o 
  -1   3   4      207.31      227.41      3.67 o 
   0   3   4      520.30      542.28      8.42 o 
   1   3   4      419.41      375.06      6.19 o 
   2   3   4     1177.10     1175.08     18.81 o 
   3   3   4      273.14      292.52      4.91 o 
   4   3   4      189.38      187.26      2.81 o 
   5   3   4        2.77        2.72      0.57 o 
   6   3   4       16.04       15.13      0.87 o 
   7   3   4       54.21       46.01      1.39 o 
   8   3   4        3.53        0.04      0.97 o 
   9   3   4        0.65        0.58      1.04 o 
  10   3   4        0.15        0.96      1.17 o 
  11   3   4        5.75        6.43      1.52 o 
 -11   4   4       12.75       11.53      1.83 o 
 -10   4   4       38.96       40.08      1.66 o 
  -9   4   4       12.31       12.25      1.01 o 
  -8   4   4       44.30       47.33      1.62 o 
  -7   4   4       91.84       83.79      2.25 o 
  -6   4   4      396.36      412.82      6.68 o 
  -5   4   4       68.88       65.59      1.42 o 
  -4   4   4       89.18       90.27      1.70 o 
  -3   4   4      247.85      239.08      4.79 o 
  -2   4   4      312.15      261.57      5.32 o 
  -1   4   4      599.08      557.55      8.94 o 
   0   4   4      479.19      486.52      7.62 o 
   1   4   4      455.76      518.65      8.30 o 
   2   4   4      238.08      253.88      4.28 o 
   3   4   4        0.31        0.27      0.39 o 
   4   4   4      382.48      397.12      6.68 o 
   5   4   4       63.71       67.83      1.66 o 
   6   4   4      163.25      154.91      3.06 o 
   7   4   4       87.53       81.38      2.00 o 
   8   4   4       11.15        9.91      0.85 o 
   9   4   4        1.69        1.45      0.87 o 
  10   4   4       12.37        9.71      1.69 o 
  11   4   4        5.06        5.95      1.64 o 
 -11   5   4       23.29       32.18      2.53 o 
 -10   5   4       15.05       13.13      1.84 o 
  -9   5   4        8.04       11.47      1.52 o 
  -8   5   4       56.23       47.80      2.56 o 
  -7   5   4       81.39       75.07      2.61 o 
  -6   5   4       70.44       64.23      1.76 o 
  -5   5   4       30.52       31.23      0.94 o 
  -4   5   4      378.60      365.40      5.93 o 
  -3   5   4       55.14       67.18      2.30 o 
  -2   5   4      183.18      215.98      3.03 o 
  -1   5   4      485.04      561.25      8.72 o 
   0   5   4      490.21      545.98      8.80 o 
   1   5   4      293.51      351.88      5.68 o 
   2   5   4      160.11      174.33      3.12 o 
   3   5   4      101.19      106.00      2.10 o 
   4   5   4       57.49       43.15      1.26 o 
   5   5   4      185.47      201.58      3.73 o 
   6   5   4       13.90       12.53      1.08 o 
   7   5   4       15.70       17.61      1.02 o 
   8   5   4        4.10        4.67      0.75 o 
   9   5   4       54.51       50.05      3.11 o 
  10   5   4       21.17       19.97      2.00 o 
 -10   6   4       54.90       58.03      3.28 o 
  -9   6   4        3.18        0.05      1.10 o 
  -8   6   4      145.23      128.44      4.86 o 
  -7   6   4       84.28       89.34      3.77 o 
  -6   6   4       41.69       35.95      2.18 o 
  -5   6   4       37.62       39.86      1.62 o 
  -4   6   4     1194.04     1188.95     23.50 o 
  -3   6   4       70.83       75.45      7.31 o 
  -2   6   4      423.15      432.26      7.14 o 
  -1   6   4       46.36       48.49      2.94 o 
   0   6   4      294.66      267.17      4.41 o 
   1   6   4      214.29      212.89      3.67 o 
   2   6   4      127.10      125.78      2.42 o 
   3   6   4      346.69      318.19      5.48 o 
   4   6   4       75.90       71.64      1.71 o 
   5   6   4       74.04       79.28      1.87 o 
   6   6   4      298.92      264.46      4.89 o 
   7   6   4       16.78       16.15      1.00 o 
   8   6   4        4.18        4.51      0.78 o 
   9   6   4       10.55       11.45      1.72 o 
  10   6   4       15.61       19.13      2.11 o 
 -10   7   4       44.42       43.91      3.03 o 
  -9   7   4        2.57        0.63      1.25 o 
  -8   7   4       34.90       41.02      2.51 o 
  -7   7   4       37.57       36.86      2.39 o 
  -6   7   4      413.39      364.67     11.21 o 
  -5   7   4      139.68      129.91      4.80 o 
  -4   7   4       29.02       33.88      1.37 o 
  -3   7   4      101.71       89.77      2.41 o 
  -2   7   4       41.20       37.59      1.01 o 
  -1   7   4      142.02      141.89      3.27 o 
   0   7   4       36.00       36.48      2.84 o 
   1   7   4       57.81       61.45      1.36 o 
   2   7   4       62.87       57.38      1.41 o 
   3   7   4      160.44      160.32      3.04 o 
   4   7   4      198.11      200.87      3.76 o 
   5   7   4       72.37       63.30      1.69 o 
   6   7   4       80.33       88.62      2.15 o 
   7   7   4       10.19       13.97      0.98 o 
   8   7   4       32.35       34.84      1.44 o 
   9   7   4       65.50       68.93      2.49 o 
  10   7   4       13.96       14.65      1.95 o 
  -9   8   4       53.21       55.15      3.23 o 
  -8   8   4       49.10       58.97      3.21 o 
  -7   8   4        3.38        4.54      1.32 o 
  -6   8   4      123.83      123.67      4.66 o 
  -5   8   4      423.06      383.49     11.95 o 
  -4   8   4      263.81      235.91     12.13 o 
  -3   8   4      676.41      681.47     17.37 o 
  -2   8   4      162.57      167.58      3.18 o 
  -1   8   4      311.99      299.74      6.43 o 
   0   8   4       88.43       79.29      2.23 o 
   1   8   4       90.51       84.21      2.40 o 
   2   8   4       70.75       75.73      2.27 o 
   3   8   4       94.78      106.42      2.23 o 
   4   8   4      192.43      189.70      3.68 o 
   5   8   4       63.15       62.54      1.71 o 
   6   8   4       23.98       22.64      1.13 o 
   7   8   4       32.45       25.81      1.20 o 
   8   8   4        4.54        2.12      0.74 o 
   9   8   4        0.10        0.75      0.96 o 
  -8   9   4        3.08        6.92      1.70 o 
  -7   9   4        2.37        2.86      1.48 o 
  -6   9   4       40.11       37.97      2.41 o 
  -5   9   4       44.07       41.95      2.42 o 
  -4   9   4       11.20        8.46      1.35 o 
  -3   9   4       12.55       10.92      0.70 o 
  -2   9   4      132.19      131.25      2.64 o 
  -1   9   4       56.76       64.49      1.96 o 
   0   9   4       11.81       10.12      0.89 o 
   1   9   4        2.56        1.18      0.72 o 
   2   9   4        1.51        0.90      0.72 o 
   3   9   4       71.04       63.12      2.23 o 
   4   9   4       35.95       40.18      1.87 o 
   5   9   4       90.73       81.03      2.93 o 
   6   9   4        6.96        6.54      1.09 o 
   7   9   4        0.33       -0.66      0.66 o 
   8   9   4       50.90       50.29      4.91 o 
   9   9   4       25.32       25.45      1.73 o 
  -7  10   4       20.48       18.81      2.19 o 
  -6  10   4       23.00       28.03      2.37 o 
  -5  10   4       39.12       40.50      2.44 o 
  -4  10   4       25.73       21.97      1.80 o 
  -3  10   4      389.90      377.99     18.25 o 
  -2  10   4      369.35      380.86      6.90 o 
  -1  10   4      165.33      147.22      3.93 o 
   0  10   4       10.76       11.56      0.99 o 
   1  10   4       84.07       85.55      2.74 o 
   2  10   4        6.41        7.51      1.33 o 
   3  10   4       15.88       15.98      1.31 o 
   4  10   4       54.06       44.85      2.01 o 
   5  10   4      123.69      127.66      3.67 o 
   6  10   4       21.45       22.66      1.62 o 
   7  10   4        4.95        7.47      1.70 o 
   8  10   4        5.25       10.32      2.05 o 
  -6  11   4        6.64        8.11      1.78 o 
  -5  11   4       49.67       58.22      3.23 o 
  -4  11   4       24.39       22.49      2.07 o 
  -3  11   4       13.34       14.74      1.67 o 
  -2  11   4        2.54        2.93      0.82 o 
  -1  11   4        3.06        4.24      0.64 o 
   0  11   4        3.93        6.90      0.94 o 
   1  11   4        2.98        1.94      0.81 o 
   2  11   4        8.23        9.71      1.12 o 
   3  11   4       10.67       11.43      1.24 o 
   4  11   4       31.93       37.67      1.84 o 
   5  11   4        8.27       12.19      1.39 o 
   6  11   4       10.65       15.25      1.74 o 
   7  11   4        4.81        4.86      1.80 o 
  -5  12   4        1.90        2.91      1.40 o 
  -4  12   4       37.03       37.58      2.58 o 
  -3  12   4       10.02       10.45      1.62 o 
  -2  12   4       59.72       54.89      2.09 o 
  -1  12   4        4.54        4.01      0.96 o 
   0  12   4        6.12        6.40      0.79 o 
   1  12   4        2.12        1.43      0.91 o 
   2  12   4        1.67        1.73      0.99 o 
   3  12   4       46.23       46.47      2.14 o 
   4  12   4        6.46        6.81      1.26 o 
   5  12   4        0.72        1.04      1.14 o 
   6  12   4        4.79        4.55      1.88 o 
  -2  13   4       12.81       15.88      1.74 o 
  -1  13   4       11.94       12.80      1.23 o 
   0  13   4       17.32       16.75      2.15 o 
   1  13   4        6.87        6.80      1.12 o 
   2  13   4        0.97        0.23      1.07 o 
   3  13   4       77.87       92.28      3.14 o 
   4  13   4        5.10        1.98      1.55 o 
   5  13   4        7.10       11.10      2.27 o 
  -2  14   4        1.60        1.60      1.58 o 
   0  14   4        0.86        0.70      1.50 o 
   1  14   4       15.56       20.78      2.28 o 
   2  14   4        7.22        5.69      1.27 o 
   3  14   4        5.51       10.00      2.17 o 
  -4 -14   5        0.66        0.63      0.70 o 
  -3 -14   5       19.82       20.43      0.95 o 
  -2 -14   5        4.98        3.54      0.66 o 
  -1 -14   5       26.24       25.46      1.33 o 
   0 -14   5       13.20       11.68      1.00 o 
   1 -14   5        1.90        1.92      0.95 o 
   2 -14   5       16.61       22.01      1.27 o 
   3 -14   5        3.08        4.63      0.92 o 
  -6 -13   5        7.16        8.77      1.00 o 
  -5 -13   5        2.13        2.93      0.74 o 
  -4 -13   5       29.24       24.87      0.99 o 
  -3 -13   5       30.32       29.95      1.04 o 
  -2 -13   5        5.69        5.01      0.62 o 
  -1 -13   5       19.32       22.67      1.07 o 
   0 -13   5        9.65       10.86      0.90 o 
   1 -13   5       11.96       12.98      1.19 o 
   2 -13   5       32.08       27.97      1.32 o 
   3 -13   5       15.19       16.13      1.09 o 
   4 -13   5       16.03       17.55      1.59 o 
  -7 -12   5        3.63        6.16      0.83 o 
  -6 -12   5       46.91       46.91      1.69 o 
  -5 -12   5       43.25       47.46      1.43 o 
  -4 -12   5        3.22        3.83      0.60 o 
  -3 -12   5        7.21        8.48      0.67 o 
  -2 -12   5       20.25       21.47      0.89 o 
  -1 -12   5        9.24        9.44      0.65 o 
   0 -12   5        0.94       -0.54      0.60 o 
   1 -12   5        2.93        2.67      0.70 o 
   2 -12   5       13.25       14.61      0.97 o 
   3 -12   5       10.90       14.67      1.03 o 
   4 -12   5       19.06       23.97      1.24 o 
   5 -12   5        1.82       -0.05      0.77 o 
   6 -12   5        7.88        5.57      0.91 o 
  -8 -11   5       10.90        9.59      1.09 o 
  -7 -11   5       14.14       16.82      1.00 o 
  -6 -11   5       21.77       19.57      1.02 o 
  -5 -11   5       52.15       48.28      1.26 o 
  -4 -11   5      132.68      132.00      1.97 o 
  -3 -11   5       17.38       16.28      0.69 o 
  -2 -11   5       35.86       24.53      1.01 o 
  -1 -11   5       48.77       47.12      1.01 o 
   0 -11   5       42.97       50.76      1.04 o 
   1 -11   5       51.31       55.03      1.37 o 
   2 -11   5       35.83       36.93      1.11 o 
   3 -11   5       24.67       29.32      1.59 o 
   4 -11   5        3.79        5.32      0.79 o 
   5 -11   5       16.80       12.83      0.98 o 
   6 -11   5       46.54       60.33      1.83 o 
   7 -11   5       13.63       12.01      1.07 o 
  -9 -10   5       12.46       11.81      1.35 o 
  -8 -10   5        1.37        1.80      0.67 o 
  -7 -10   5       83.42       91.56      1.78 o 
  -6 -10   5       25.04       26.72      0.88 o 
  -5 -10   5        3.34        3.74      0.59 o 
  -4 -10   5        5.83        7.04      0.54 o 
  -3 -10   5        6.11        8.11      0.97 o 
  -2 -10   5       12.45       11.58      0.57 o 
  -1 -10   5       56.72       51.67      1.02 o 
   0 -10   5       14.62       10.40      0.62 o 
   1 -10   5       15.18       13.86      0.65 o 
   2 -10   5       15.18       17.34      0.81 o 
   3 -10   5        7.26        8.66      0.70 o 
   4 -10   5       79.69       85.33      1.77 o 
   5 -10   5       27.74       28.56      1.26 o 
   6 -10   5        3.25        4.17      0.96 o 
   7 -10   5       24.36       24.91      1.48 o 
   8 -10   5        2.58        3.77      0.88 o 
  -9  -9   5       14.17       15.36      0.98 o 
  -8  -9   5        0.02       -0.64      0.64 o 
  -7  -9   5        0.07        0.44      0.47 o 
  -6  -9   5        4.39        5.19      0.60 o 
  -5  -9   5       42.71       46.91      1.02 o 
  -4  -9   5       94.01       96.80      1.37 o 
  -3  -9   5      149.25      140.86      1.93 o 
  -2  -9   5       53.85       50.51      0.90 o 
  -1  -9   5       63.73       48.87      0.86 o 
   0  -9   5        8.77        9.08      0.42 o 
   1  -9   5       49.26       46.07      1.01 o 
   2  -9   5       11.94       14.38      0.70 o 
   3  -9   5       22.67       20.12      0.88 o 
   4  -9   5       33.41       33.30      1.05 o 
   5  -9   5        1.65        3.57      0.84 o 
   6  -9   5       35.61       36.91      1.36 o 
   7  -9   5       13.44       18.59      1.06 o 
   8  -9   5       16.19       15.54      1.09 o 
 -10  -8   5        3.03        2.33      0.78 o 
  -9  -8   5        2.10        2.58      0.69 o 
  -8  -8   5      188.64      199.73      3.07 o 
  -7  -8   5       42.94       43.41      1.04 o 
  -6  -8   5       71.74       76.07      1.35 o 
  -5  -8   5       57.40       51.82      1.03 o 
  -4  -8   5       16.02       15.90      0.55 o 
  -3  -8   5       80.98       84.05      1.19 o 
  -2  -8   5       91.10       80.06      1.26 o 
  -1  -8   5       34.07       26.49      0.65 o 
   0  -8   5       45.37       48.03      0.84 o 
   1  -8   5       66.55       75.80      0.98 o 
   2  -8   5      213.95      224.96      3.41 o 
   3  -8   5       14.89       14.90      0.61 o 
   4  -8   5       88.30       87.43      1.66 o 
   5  -8   5      208.24      199.83      3.63 o 
   6  -8   5       15.43       19.16      1.02 o 
   7  -8   5        3.02        2.26      0.81 o 
   8  -8   5        1.56        1.30      0.73 o 
   9  -8   5       17.41       17.53      1.14 o 
 -10  -7   5       45.70       51.67      1.59 o 
  -9  -7   5        1.99        2.13      0.67 o 
  -8  -7   5       39.26       36.63      1.12 o 
  -7  -7   5       39.82       37.62      1.07 o 
  -6  -7   5      135.88      123.77      2.02 o 
  -5  -7   5      142.87      135.13      1.89 o 
  -4  -7   5        4.62        4.73      0.37 o 
  -3  -7   5      208.96      188.49      2.17 o 
  -2  -7   5      139.93      156.50      1.83 o 
  -1  -7   5       12.47       16.97      0.55 o 
   0  -7   5      359.53      345.08      3.64 o 
   1  -7   5      188.52      184.51      1.93 o 
   2  -7   5       60.86       57.30      0.97 o 
   3  -7   5       84.31       80.70      1.33 o 
   4  -7   5      103.69       95.98      1.72 o 
   5  -7   5        8.88       11.97      0.71 o 
   6  -7   5       60.78       71.31      1.89 o 
   7  -7   5       13.84       18.14      1.03 o 
   8  -7   5        9.76       13.57      0.94 o 
   9  -7   5        7.09        8.54      1.49 o 
 -11  -6   5        0.32       -0.73      0.82 o 
 -10  -6   5       16.72       16.98      1.20 o 
  -9  -6   5       90.68       95.12      2.06 o 
  -8  -6   5       44.70       36.60      1.18 o 
  -7  -6   5       59.56       55.29      1.19 o 
  -6  -6   5      342.15      330.12      4.31 o 
  -5  -6   5      104.08      101.47      1.89 o 
  -4  -6   5       67.12       66.86      1.10 o 
  -3  -6   5      181.44      180.34      2.06 o 
  -2  -6   5      100.39       89.18      1.15 o 
  -1  -6   5      268.14      267.54      2.87 o 
   0  -6   5       83.09       70.21      1.03 o 
   1  -6   5        1.58        4.18      0.29 o 
   2  -6   5      217.39      213.01      2.53 o 
   3  -6   5       41.26       38.47      0.95 o 
   4  -6   5      293.69      263.28      4.36 o 
   5  -6   5       33.36       34.54      0.98 o 
   6  -6   5       14.34        9.34      0.64 o 
   7  -6   5       50.42       42.42      1.36 o 
   8  -6   5       76.01       81.92      1.97 o 
   9  -6   5        1.91       -0.68      1.34 o 
  10  -6   5        3.11        0.95      1.03 o 
 -11  -5   5        1.78        1.58      1.04 o 
 -10  -5   5       71.85       70.34      2.79 o 
  -9  -5   5        5.36        9.14      0.78 o 
  -8  -5   5      103.26      105.82      2.08 o 
  -7  -5   5       25.48       24.06      0.93 o 
  -6  -5   5       82.96       77.51      1.38 o 
  -5  -5   5       75.15       80.64      1.35 o 
  -4  -5   5       29.12       30.42      0.73 o 
  -3  -5   5      136.14      155.12      2.12 o 
  -2  -5   5       64.52       55.13      0.80 o 
  -1  -5   5      258.02      288.88      3.04 o 
   0  -5   5      371.46      386.73      3.99 o 
   1  -5   5       48.31       49.29      0.85 o 
   2  -5   5      153.27      152.94      1.72 o 
   3  -5   5       87.52       87.00      1.34 o 
   4  -5   5       89.26       86.33      1.78 o 
   5  -5   5       16.68       17.93      0.87 o 
   6  -5   5       88.65       80.65      1.85 o 
   7  -5   5      103.49      107.55      2.24 o 
   8  -5   5        9.10        8.43      0.80 o 
   9  -5   5        6.00        4.33      0.96 o 
  10  -5   5        6.21        8.62      1.41 o 
 -11  -4   5        5.36        3.58      1.20 o 
 -10  -4   5        6.15        5.18      1.51 o 
  -9  -4   5       61.57       59.09      1.78 o 
  -8  -4   5      105.52      110.35      2.14 o 
  -7  -4   5      161.35      155.01      2.65 o 
  -6  -4   5      154.74      160.86      2.37 o 
  -5  -4   5      361.98      362.08      4.56 o 
  -4  -4   5      196.46      188.35      2.23 o 
  -3  -4   5      219.61      203.21      2.36 o 
  -2  -4   5     1773.16     1839.45     21.90 o 
  -1  -4   5      224.51      211.02      2.39 o 
   0  -4   5      198.45      175.59      1.91 o 
   1  -4   5       84.34       76.27      0.93 o 
   2  -4   5      250.76      267.71      3.40 o 
   3  -4   5      147.51      132.06      2.01 o 
   4  -4   5       83.41       80.29      1.66 o 
   5  -4   5      120.04      129.69      2.44 o 
   6  -4   5       30.83       27.53      1.00 o 
   7  -4   5       52.27       44.39      1.35 o 
   8  -4   5       20.83       19.39      1.29 o 
   9  -4   5       21.25       28.44      2.17 o 
  10  -4   5        7.33       10.75      1.62 o 
 -12  -3   5       17.09       16.45      2.00 o 
 -11  -3   5       36.70       37.77      2.62 o 
 -10  -3   5       16.69       15.70      1.42 o 
  -9  -3   5        3.94        4.33      0.74 o 
  -8  -3   5       21.60       17.93      1.23 o 
  -7  -3   5       31.87       25.83      0.93 o 
  -6  -3   5      455.37      469.65      5.86 o 
  -5  -3   5      223.32      236.79      3.20 o 
  -4  -3   5       55.53       43.29      0.82 o 
  -3  -3   5       48.64       52.09      1.01 o 
  -2  -3   5      104.23      104.18      1.45 o 
  -1  -3   5      364.40      402.15      4.86 o 
   0  -3   5     1405.07     1440.51     14.24 o 
   1  -3   5      453.76      476.81      5.83 o 
   2  -3   5      213.81      209.53      2.65 o 
   3  -3   5      290.99      315.74      4.43 o 
   4  -3   5       15.20       16.83      0.83 o 
   5  -3   5       43.82       39.03      1.10 o 
   6  -3   5        3.10        3.45      0.80 o 
   7  -3   5      106.25      111.01      2.79 o 
   8  -3   5       15.72       19.06      1.23 o 
   9  -3   5       17.69       16.78      1.77 o 
  10  -3   5       29.59       29.95      2.31 o 
 -12  -2   5        1.92       -0.59      1.34 o 
 -11  -2   5        3.16        7.53      1.47 o 
 -10  -2   5        1.89        1.47      0.99 o 
  -9  -2   5       35.67       35.85      1.78 o 
  -8  -2   5       57.62       56.62      1.61 o 
  -7  -2   5      332.71      319.65      4.78 o 
  -6  -2   5       23.04       26.15      2.51 o 
  -5  -2   5      197.63      215.21      2.97 o 
  -4  -2   5     1792.80     1846.41     24.66 o 
  -3  -2   5     1126.05     1220.51     16.41 o 
  -2  -2   5      430.12      482.38      6.65 o 
  -1  -2   5     1811.02     1981.07     21.17 o 
   0  -2   5      828.88      905.17      9.79 o 
   1  -2   5     2682.37     3011.33     34.80 o 
   2  -2   5      450.77      506.14      5.99 o 
   3  -2   5       11.66       16.09      0.56 o 
   4  -2   5        3.29        4.34      0.36 o 
   5  -2   5       74.56       65.66      1.45 o 
   6  -2   5      210.94      173.89      3.06 o 
   7  -2   5       13.99       13.11      1.04 o 
   8  -2   5       27.76       23.68      1.94 o 
   9  -2   5       32.26       33.38      2.18 o 
  10  -2   5       28.67       29.16      2.16 o 
  11  -2   5       15.50       17.15      2.00 o 
 -12  -1   5        0.76        0.23      1.35 o 
 -11  -1   5       10.47        5.79      1.48 o 
 -10  -1   5        9.57        9.39      1.47 o 
  -9  -1   5       17.09       12.51      2.02 o 
  -8  -1   5       19.89       16.00      2.19 o 
  -7  -1   5      172.81      185.34      3.48 o 
  -6  -1   5       11.24       11.13      0.58 o 
  -5  -1   5      445.48      431.38      6.07 o 
  -4  -1   5      829.69      852.71     11.68 o 
  -3  -1   5      602.92      632.77      8.65 o 
  -2  -1   5       58.47       61.50      1.10 o 
  -1  -1   5      238.13      226.84      2.83 o 
   0  -1   5      597.32      598.48      6.41 o 
   1  -1   5      208.65      192.89      2.40 o 
   2  -1   5     1236.97     1334.14     15.67 o 
   3  -1   5       86.92       82.14      1.36 o 
   4  -1   5       10.89       15.56      0.56 o 
   5  -1   5       49.88       48.93      1.01 o 
   6  -1   5       43.31       43.92      2.23 o 
   7  -1   5       55.95       67.56      2.92 o 
   8  -1   5        4.69        4.11      1.09 o 
   9  -1   5        4.22        2.56      1.17 o 
  10  -1   5        0.34       -0.23      1.09 o 
  11  -1   5        1.49        0.41      1.35 o 
 -12   0   5        3.04        0.98      1.35 o 
 -11   0   5       44.00       38.58      2.39 o 
 -10   0   5        2.08        1.74      1.17 o 
  -9   0   5        0.66        0.48      0.90 o 
  -8   0   5       68.94       66.86      2.02 o 
  -7   0   5        0.17        0.07      0.43 o 
  -6   0   5        4.68        4.33      0.42 o 
  -5   0   5      521.10      549.76      6.84 o 
  -4   0   5       27.91       23.50      0.60 o 
  -3   0   5      402.08      339.40      4.25 o 
  -2   0   5     2778.26     2803.74     33.42 o 
  -1   0   5     3479.41     3494.30     46.16 o 
   0   0   5      652.31      660.18      7.86 o 
   1   0   5      874.61      977.82     13.02 o 
   3   0   5       12.89        8.06      0.61 o 
   4   0   5      266.51      250.11      4.31 o 
   5   0   5      186.04      196.33      4.26 o 
   6   0   5        2.58       -0.71      0.90 o 
   7   0   5       23.51       21.68      1.72 o 
   8   0   5      257.47      252.95      7.82 o 
   9   0   5        2.61        5.18      1.25 o 
  10   0   5       66.44       84.97      3.82 o 
  11   0   5        2.83        1.52      1.43 o 
 -12   1   5        0.74       -0.34      1.27 o 
 -11   1   5       10.85        7.51      1.50 o 
 -10   1   5        9.10        9.52      1.42 o 
  -9   1   5       17.99       13.77      1.37 o 
  -8   1   5       18.72       16.55      1.01 o 
  -7   1   5      167.17      185.59      3.36 o 
  -6   1   5       11.34       10.82      0.59 o 
  -5   1   5      440.74      429.66      9.22 o 
  -4   1   5      834.54      876.68     13.72 o 
  -3   1   5      611.84      638.13      8.69 o 
  -2   1   5       57.95       60.36      1.07 o 
  -1   1   5      236.44      220.85      3.15 o 
   0   1   5      595.36      588.74      7.99 o 
   1   1   5      198.20      187.19      4.63 o 
   2   1   5     1231.85     1337.81     20.63 o 
   3   1   5       93.15       87.50      2.07 o 
   4   1   5        9.83       14.77      0.80 o 
   5   1   5       49.09       45.70      1.49 o 
   6   1   5       44.58       43.90      1.54 o 
   7   1   5       54.33       64.04      2.93 o 
   8   1   5        4.86        3.47      1.20 o 
   9   1   5        4.47        3.25      1.32 o 
  10   1   5        0.37        1.85      1.33 o 
  11   1   5        1.52        2.11      1.47 o 
 -12   2   5        1.99        1.64      1.30 o 
 -11   2   5        3.34        4.11      1.37 o 
 -10   2   5        2.07        2.12      1.10 o 
  -9   2   5       35.73       36.72      1.50 o 
  -8   2   5       58.52       56.82      1.80 o 
  -7   2   5      328.87      320.93      5.79 o 
  -6   2   5       25.16       25.08      0.90 o 
  -5   2   5      188.26      199.32      5.87 o 
  -4   2   5     1774.67     1857.07     34.92 o 
  -3   2   5     1137.85     1230.07     16.66 o 
  -2   2   5      448.42      492.98      9.96 o 
  -1   2   5     1779.70     1918.78     37.47 o 
   0   2   5      864.09      938.36     17.32 o 
   1   2   5     2679.17     2947.22     46.73 o 
   2   2   5      435.21      486.49      8.08 o 
   3   2   5       12.83       16.93      0.71 o 
   4   2   5        2.91        4.83      1.23 o 
   5   2   5       73.37       63.72      1.96 o 
   6   2   5      211.12      169.54      3.95 o 
   7   2   5       13.26       14.46      1.49 o 
   8   2   5       28.51       26.71      1.95 o 
   9   2   5       32.93       31.50      2.32 o 
  10   2   5       27.68       27.55      2.34 o 
  11   2   5       16.27       21.61      2.16 o 
 -11   3   5       35.99       38.18      2.36 o 
 -10   3   5       17.38       18.56      1.26 o 
  -9   3   5        3.74        3.32      1.01 o 
  -8   3   5       21.67       14.73      1.06 o 
  -7   3   5       32.45       27.99      1.21 o 
  -6   3   5      457.42      475.58      7.73 o 
  -5   3   5      226.80      242.47      4.08 o 
  -4   3   5       57.68       44.56      1.23 o 
  -3   3   5       44.39       46.33      1.07 o 
  -2   3   5      104.56      102.57      2.29 o 
  -1   3   5      355.57      397.12      7.83 o 
   0   3   5     1403.65     1482.31     22.86 o 
   1   3   5      471.11      498.54      7.84 o 
   2   3   5      211.08      205.81      3.59 o 
   3   3   5      293.17      322.32      5.38 o 
   4   3   5       15.15       15.37      0.79 o 
   5   3   5       41.97       37.69      1.16 o 
   6   3   5        2.55        2.95      0.60 o 
   7   3   5      106.67      108.00      2.39 o 
   8   3   5       15.71       16.65      1.65 o 
   9   3   5       17.45       17.76      1.78 o 
  10   3   5       29.70       28.88      2.44 o 
 -10   4   5        6.20        2.84      1.34 o 
  -9   4   5       61.47       56.94      1.90 o 
  -8   4   5      103.85      107.74      2.75 o 
  -7   4   5      161.66      155.21      3.53 o 
  -6   4   5      156.44      160.86      3.51 o 
  -5   4   5      362.34      361.28      5.98 o 
  -4   4   5      199.06      187.87      4.57 o 
  -3   4   5      216.60      201.31      3.43 o 
  -2   4   5     1800.55     1919.36     52.43 o 
  -1   4   5      207.01      198.85      3.45 o 
   0   4   5      194.79      177.11      3.02 o 
   1   4   5       78.32       70.72      1.49 o 
   2   4   5      260.06      278.47      4.62 o 
   3   4   5      142.59      127.79      2.49 o 
   4   4   5       84.45       81.96      1.81 o 
   5   4   5      121.01      130.38      2.63 o 
   6   4   5       28.76       23.99      1.05 o 
   7   4   5       53.39       44.54      1.43 o 
   8   4   5       21.53       20.28      1.40 o 
   9   4   5       20.54       22.67      2.02 o 
  10   4   5        7.41       12.08      1.72 o 
 -10   5   5       72.56       71.10      3.47 o 
  -9   5   5        5.34        8.80      1.50 o 
  -8   5   5      104.62       98.23      4.06 o 
  -7   5   5       24.64       24.45      1.87 o 
  -6   5   5       84.73       78.50      2.02 o 
  -5   5   5       73.55       78.18      1.65 o 
  -4   5   5       29.78       31.28      0.88 o 
  -3   5   5      136.41      158.68      6.83 o 
  -2   5   5       65.27       57.31      1.88 o 
  -1   5   5      253.97      290.14      4.75 o 
   0   5   5      369.56      394.07      6.34 o 
   1   5   5       49.20       49.90      1.17 o 
   2   5   5      150.95      150.72      2.79 o 
   3   5   5       89.39       90.52      1.89 o 
   4   5   5       89.74       85.41      1.89 o 
   5   5   5       16.91       16.33      0.93 o 
   6   5   5       90.40       78.87      1.94 o 
   7   5   5      100.79       99.56      2.50 o 
   8   5   5        9.58        7.45      0.84 o 
   9   5   5        6.20        3.35      1.04 o 
  10   5   5        5.91        5.65      1.57 o 
 -10   6   5       17.38       20.31      2.09 o 
  -9   6   5       88.79       88.55      3.93 o 
  -8   6   5       46.23       35.47      2.38 o 
  -7   6   5       61.19       55.87      2.78 o 
  -6   6   5      338.52      324.03     10.06 o 
  -5   6   5      107.16      104.75      4.40 o 
  -4   6   5       70.33       71.52      1.97 o 
  -3   6   5      180.62      182.78      3.90 o 
  -2   6   5       97.56       86.09      1.78 o 
  -1   6   5      269.07      271.76      4.47 o 
   0   6   5       81.60       70.90      1.45 o 
   1   6   5        1.70        4.98      2.00 o 
   2   6   5      219.95      220.17      3.82 o 
   3   6   5       38.58       37.08      1.15 o 
   4   6   5      294.12      261.77      4.68 o 
   5   6   5       32.48       34.05      1.21 o 
   6   6   5       14.67        9.69      0.85 o 
   7   6   5       50.88       43.13      1.70 o 
   8   6   5       75.16       73.25      2.08 o 
   9   6   5        2.06        2.62      1.37 o 
  10   6   5        3.06        3.03      1.49 o 
 -10   7   5       45.81       51.61      3.16 o 
  -9   7   5        1.99        2.33      1.43 o 
  -8   7   5       38.85       38.83      2.52 o 
  -7   7   5       39.84       39.28      2.43 o 
  -6   7   5      132.68      121.73      4.60 o 
  -5   7   5      147.74      129.40      4.70 o 
  -4   7   5        3.39        5.27      2.48 o 
  -3   7   5      207.21      189.33      4.12 o 
  -2   7   5      139.71      156.29      2.92 o 
  -1   7   5       12.67       16.28      0.93 o 
   0   7   5      364.33      345.31      7.33 o 
   1   7   5      185.72      185.75      3.73 o 
   2   7   5       63.19       61.69      1.47 o 
   3   7   5       84.44       81.29      1.84 o 
   4   7   5      105.22       98.13      2.15 o 
   5   7   5        8.28       11.98      1.22 o 
   6   7   5       61.08       67.23      1.85 o 
   7   7   5       13.44       16.69      1.04 o 
   8   7   5       10.05       12.63      1.03 o 
   9   7   5        7.47        9.45      1.63 o 
  -9   8   5        1.88       -0.51      1.38 o 
  -8   8   5      189.76      197.33      7.04 o 
  -7   8   5       43.46       43.22      2.67 o 
  -6   8   5       68.97       73.39      3.41 o 
  -5   8   5       58.33       53.32      2.67 o 
  -4   8   5       16.09       17.16      1.09 o 
  -3   8   5       79.44       76.02      3.21 o 
  -2   8   5       94.21       83.74      2.54 o 
  -1   8   5       35.11       28.63      1.26 o 
   0   8   5       44.72       50.75      2.09 o 
   1   8   5       64.08       72.06      2.23 o 
   2   8   5      211.57      219.78      5.17 o 
   3   8   5       16.95       16.91      1.23 o 
   4   8   5       82.96       80.49      1.98 o 
   5   8   5      211.45      200.38      3.86 o 
   6   8   5       14.79       17.24      1.06 o 
   7   8   5        3.09        1.57      0.74 o 
   8   8   5        1.50        2.56      0.95 o 
   9   8   5       17.47       19.57      1.52 o 
  -8   9   5        0.03        2.14      1.57 o 
  -7   9   5        0.06       -1.22      1.22 o 
  -6   9   5        4.39        6.43      1.48 o 
  -5   9   5       43.40       46.20      2.51 o 
  -4   9   5       91.93       92.10      3.75 o 
  -3   9   5      151.72      136.43      4.90 o 
  -2   9   5       54.72       53.64      1.84 o 
  -1   9   5       62.56       51.20      1.69 o 
   0   9   5        8.93        9.35      1.06 o 
   1   9   5       48.82       46.16      1.74 o 
   2   9   5       11.70       13.51      1.12 o 
   3   9   5       23.28       18.72      1.41 o 
   4   9   5       32.47       31.39      1.72 o 
   5   9   5        1.47        2.47      1.02 o 
   6   9   5       35.55       35.30      1.83 o 
   7   9   5       12.96       17.24      1.47 o 
   8   9   5       16.09       15.45      1.38 o 
  -7  10   5       82.88       89.04      4.11 o 
  -6  10   5       24.76       23.80      2.13 o 
  -5  10   5        3.49        3.63      1.34 o 
  -4  10   5        5.65        5.51      1.34 o 
  -3  10   5        6.44        8.24      1.38 o 
  -2  10   5       11.57       13.95      2.99 o 
  -1  10   5       57.68       49.70      1.46 o 
   0  10   5       14.66       10.29      1.00 o 
   1  10   5       16.19       12.46      1.09 o 
   2  10   5       14.60       17.15      1.25 o 
   3  10   5        6.77        8.49      1.10 o 
   4  10   5       81.35       85.26      2.83 o 
   5  10   5       26.26       24.93      1.67 o 
   6  10   5        3.57        2.67      1.05 o 
   7  10   5       24.86       25.86      2.66 o 
   8  10   5        2.46        4.07      1.83 o 
  -6  11   5       22.69       19.92      2.11 o 
  -5  11   5       53.43       52.16      2.86 o 
  -4  11   5      129.92      125.95      4.95 o 
  -3  11   5       17.87       17.64      1.73 o 
  -2  11   5       36.52       26.55      1.53 o 
  -1  11   5       49.12       46.35      1.88 o 
   0  11   5       42.27       52.02      3.27 o 
   1  11   5       52.70       59.62      2.22 o 
   2  11   5       35.36       35.14      1.80 o 
   3  11   5       24.01       27.96      1.66 o 
   4  11   5        3.65        3.00      1.23 o 
   5  11   5       17.12       14.35      1.46 o 
   6  11   5       46.11       54.34      3.55 o 
   7  11   5       13.96       11.92      2.23 o 
  -4  12   5        3.53        6.00      1.49 o 
  -3  12   5        7.16       10.35      1.54 o 
  -2  12   5       20.75       23.14      1.44 o 
  -1  12   5        8.62       10.00      1.10 o 
   0  12   5        1.10        2.18      0.86 o 
   1  12   5        2.90        2.81      0.99 o 
   2  12   5       13.14       15.48      1.37 o 
   3  12   5       10.97       15.64      1.44 o 
   4  12   5       18.98       26.91      1.80 o 
   5  12   5        1.85        1.38      1.70 o 
   6  12   5        7.90        6.19      1.80 o 
  -2  13   5        5.79        5.30      1.35 o 
  -1  13   5       19.06       23.48      1.53 o 
   0  13   5        9.51        8.30      1.43 o 
   1  13   5       11.61       15.02      2.09 o 
   2  13   5       32.56       31.18      2.82 o 
   3  13   5       15.42       17.57      1.59 o 
   4  13   5       15.86       14.91      2.38 o 
   0  14   5       13.09       13.29      2.08 o 
   1  14   5        1.87        2.12      1.68 o 
   2  14   5       16.57       19.07      2.49 o 
   3  14   5        2.80        3.87      1.94 o 
  -3 -14   6        9.53        8.50      0.87 o 
  -2 -14   6       45.15       46.85      1.48 o 
  -1 -14   6       21.07       24.86      1.32 o 
   0 -14   6       10.72        7.80      0.91 o 
   1 -14   6        2.99        1.56      0.80 o 
   2 -14   6        4.71        2.79      0.88 o 
  -5 -13   6       43.71       40.44      1.41 o 
  -4 -13   6       55.51       57.84      1.61 o 
  -3 -13   6        3.99        3.56      0.62 o 
  -2 -13   6        3.99        6.12      0.72 o 
  -1 -13   6        4.31        2.96      0.96 o 
   0 -13   6        9.69        9.06      1.07 o 
   1 -13   6        1.17       -0.27      0.68 o 
   2 -13   6        0.73        0.73      0.73 o 
   3 -13   6        3.93        6.27      0.92 o 
   4 -13   6       12.18       11.09      1.30 o 
  -7 -12   6        4.85        3.77      1.12 o 
  -6 -12   6        8.26        8.66      0.84 o 
  -5 -12   6       12.43       13.64      0.92 o 
  -4 -12   6       22.49       22.32      1.05 o 
  -3 -12   6       30.59       28.07      1.00 o 
  -2 -12   6       61.11       57.71      1.33 o 
  -1 -12   6        4.33        3.62      0.65 o 
   0 -12   6       35.44       36.93      1.35 o 
   1 -12   6        3.60        5.51      0.75 o 
   2 -12   6        0.39        1.89      0.72 o 
   3 -12   6        3.16        2.47      0.73 o 
   4 -12   6       17.53       19.35      1.37 o 
   5 -12   6        6.26        7.87      0.92 o 
  -8 -11   6       10.60        8.13      1.29 o 
  -7 -11   6       22.01       22.35      1.33 o 
  -6 -11   6        8.87       11.85      0.94 o 
  -5 -11   6       35.25       37.51      2.21 o 
  -4 -11   6      103.71      100.42      1.84 o 
  -3 -11   6       46.33       48.37      1.08 o 
  -2 -11   6      101.43      109.56      1.70 o 
  -1 -11   6       31.61       30.57      0.85 o 
   0 -11   6       20.81       24.79      1.01 o 
   1 -11   6       40.15       41.55      1.19 o 
   2 -11   6        6.63        5.84      0.64 o 
   3 -11   6       48.03       45.04      2.09 o 
   4 -11   6       61.39       54.74      1.66 o 
   5 -11   6       76.76       81.46      2.12 o 
   6 -11   6        1.84        3.13      0.82 o 
  -8 -10   6        6.67        7.49      0.82 o 
  -7 -10   6       19.76       17.51      1.01 o 
  -6 -10   6       19.86       21.97      0.91 o 
  -5 -10   6       10.65       10.08      0.68 o 
  -4 -10   6        2.73        3.62      0.48 o 
  -3 -10   6       66.03       60.61      1.10 o 
  -2 -10   6      238.28      232.02      2.93 o 
  -1 -10   6       19.74       18.52      0.69 o 
   0 -10   6       16.02       16.09      0.70 o 
   1 -10   6       21.55       22.75      0.89 o 
   2 -10   6       24.06       26.31      0.94 o 
   3 -10   6        5.31        5.08      0.64 o 
   4 -10   6       46.10       45.06      1.27 o 
   5 -10   6       40.51       42.08      1.47 o 
   6 -10   6       27.90       27.20      1.31 o 
   7 -10   6        8.20        8.77      1.64 o 
  -9  -9   6        7.92        8.77      0.87 o 
  -8  -9   6       29.87       33.47      1.28 o 
  -7  -9   6        7.42        7.03      0.66 o 
  -6  -9   6        0.68       -0.23      0.42 o 
  -5  -9   6       30.71       32.90      0.89 o 
  -4  -9   6        1.54       -0.11      0.39 o 
  -3  -9   6      169.58      161.45      2.00 o 
  -2  -9   6       34.96       34.55      0.74 o 
  -1  -9   6       14.42       14.45      0.52 o 
   0  -9   6       70.70       68.29      1.15 o 
   1  -9   6       20.35       17.55      0.69 o 
   2  -9   6       43.01       44.10      1.14 o 
   3  -9   6      112.36       92.54      1.78 o 
   4  -9   6      211.13      223.19      3.47 o 
   5  -9   6      133.78      126.86      2.29 o 
   6  -9   6       40.00       39.21      1.42 o 
   7  -9   6       15.43       16.40      1.40 o 
   8  -9   6       38.92       45.50      1.73 o 
 -10  -8   6       37.59       38.44      1.46 o 
  -9  -8   6        2.23        2.59      0.73 o 
  -8  -8   6       17.96       17.00      0.97 o 
  -7  -8   6       29.16       27.45      0.98 o 
  -6  -8   6       32.90       27.94      0.94 o 
  -5  -8   6       36.86       30.41      0.82 o 
  -4  -8   6       56.17       62.61      1.12 o 
  -3  -8   6       18.91       19.84      0.74 o 
  -2  -8   6      125.47      124.81      1.58 o 
  -1  -8   6       30.04       32.93      0.76 o 
   0  -8   6      156.04      142.15      1.72 o 
   1  -8   6       51.48       49.27      0.92 o 
   2  -8   6      123.98      126.78      1.88 o 
   3  -8   6      197.26      200.43      2.72 o 
   4  -8   6       44.41       46.28      1.20 o 
   5  -8   6       35.39       40.81      1.18 o 
   6  -8   6        6.30        5.64      0.75 o 
   7  -8   6        5.08        3.16      0.70 o 
   8  -8   6        0.71        0.35      0.84 o 
 -10  -7   6        6.41        8.87      0.91 o 
  -9  -7   6       47.45       45.64      1.45 o 
  -8  -7   6       77.37       81.43      1.67 o 
  -7  -7   6       22.03       22.41      0.88 o 
  -6  -7   6       43.16       44.22      0.98 o 
  -5  -7   6       23.39       21.79      0.80 o 
  -4  -7   6      293.75      272.86      3.30 o 
  -3  -7   6       23.03       25.45      0.61 o 
  -2  -7   6      215.32      219.45      2.47 o 
  -1  -7   6       33.04       35.78      0.69 o 
   0  -7   6      308.64      308.15      3.58 o 
   1  -7   6      215.92      194.48      2.65 o 
   2  -7   6      454.33      401.14      5.01 o 
   3  -7   6      297.51      284.65      4.11 o 
   4  -7   6       61.03       59.01      1.31 o 
   5  -7   6      112.87      100.47      2.12 o 
   6  -7   6       32.04       35.12      1.06 o 
   7  -7   6       37.20       37.88      2.44 o 
   8  -7   6       11.52        9.39      1.20 o 
   9  -7   6        6.00        6.85      1.13 o 
 -11  -6   6       11.90       13.91      1.47 o 
 -10  -6   6        2.52        0.79      1.04 o 
  -9  -6   6       17.56       15.97      1.10 o 
  -8  -6   6      113.32      111.87      2.22 o 
  -7  -6   6        5.35        6.30      0.85 o 
  -6  -6   6        9.74        9.37      0.57 o 
  -5  -6   6       67.30       64.62      1.37 o 
  -4  -6   6      641.15      613.20      8.54 o 
  -3  -6   6      202.82      201.54      2.50 o 
  -2  -6   6      336.25      323.44      3.46 o 
  -1  -6   6      102.27       96.61      1.23 o 
   0  -6   6      195.74      203.93      2.29 o 
   1  -6   6      191.77      169.38      1.89 o 
   2  -6   6      110.68      105.91      1.44 o 
   3  -6   6      237.63      235.03      3.09 o 
   4  -6   6       38.43       29.27      0.80 o 
   5  -6   6       82.42       60.48      1.32 o 
   6  -6   6       15.61       21.13      1.01 o 
   7  -6   6       27.85       22.94      1.10 o 
   8  -6   6        4.69        5.94      0.99 o 
   9  -6   6        1.57        2.25      0.93 o 
 -11  -5   6       34.92       41.28      2.16 o 
 -10  -5   6       83.07       88.94      2.79 o 
  -9  -5   6       59.81       67.98      1.70 o 
  -8  -5   6       16.49       20.08      0.98 o 
  -7  -5   6       33.78       33.85      1.08 o 
  -6  -5   6       30.24       29.66      0.98 o 
  -5  -5   6       70.15       65.83      1.24 o 
  -4  -5   6      434.59      435.48      5.43 o 
  -3  -5   6       55.23       50.77      1.04 o 
  -2  -5   6      740.80      750.48      9.01 o 
  -1  -5   6      311.54      306.74      3.25 o 
   0  -5   6      151.50      156.63      1.77 o 
   1  -5   6       22.33       26.98      0.46 o 
   2  -5   6      283.18      268.97      3.14 o 
   3  -5   6      150.61      146.74      2.03 o 
   4  -5   6      160.76      170.19      3.04 o 
   5  -5   6       31.83       29.00      1.04 o 
   6  -5   6        1.81        1.63      0.61 o 
   7  -5   6       23.29       19.18      1.03 o 
   8  -5   6        5.49        9.11      1.07 o 
   9  -5   6        9.16        9.00      1.10 o 
  10  -5   6       10.29       11.24      2.28 o 
 -11  -4   6        7.44        9.36      1.51 o 
 -10  -4   6        4.33        3.90      0.86 o 
  -9  -4   6        0.75        0.62      0.59 o 
  -8  -4   6       27.05       25.37      1.34 o 
  -7  -4   6       55.52       54.94      1.36 o 
  -6  -4   6        3.03        3.79      0.67 o 
  -5  -4   6      215.27      209.92      2.82 o 
  -4  -4   6      236.69      214.57      2.82 o 
  -3  -4   6      280.86      257.83      2.95 o 
  -2  -4   6      209.78      186.41      2.22 o 
  -1  -4   6      402.77      409.64      5.79 o 
   0  -4   6        4.85        7.79      0.52 o 
   1  -4   6      167.46      171.19      1.73 o 
   2  -4   6      532.78      504.98      6.20 o 
   3  -4   6      260.45      249.92      3.16 o 
   4  -4   6       54.08       56.59      1.55 o 
   5  -4   6      107.39      111.22      2.19 o 
   6  -4   6      162.98      162.96      2.98 o 
   7  -4   6        7.07        6.57      1.10 o 
   8  -4   6       57.13       52.50      2.05 o 
   9  -4   6       34.85       39.15      1.81 o 
  10  -4   6        3.98        4.44      1.44 o 
 -11  -3   6       10.20        9.79      1.30 o 
 -10  -3   6       12.46       11.97      1.31 o 
  -9  -3   6        9.57       10.56      0.91 o 
  -8  -3   6       41.45       42.10      1.25 o 
  -7  -3   6      127.12      114.54      2.15 o 
  -6  -3   6      157.24      161.75      2.65 o 
  -5  -3   6      564.07      569.73      6.96 o 
  -4  -3   6      512.36      532.95      6.54 o 
  -3  -3   6     1018.59     1058.81     12.46 o 
  -2  -3   6        1.01        5.71      0.38 o 
  -1  -3   6      263.94      273.74      3.40 o 
   0  -3   6      567.02      626.43      6.25 o 
   1  -3   6      344.78      367.90      4.47 o 
   2  -3   6        0.68        1.88      0.27 o 
   3  -3   6       43.52       42.54      0.82 o 
   4  -3   6      129.62      115.59      1.89 o 
   5  -3   6      215.22      191.72      3.32 o 
   6  -3   6        3.26        3.53      0.75 o 
   7  -3   6       80.60       89.99      2.47 o 
   8  -3   6       44.23       33.01      1.55 o 
   9  -3   6        4.70        7.64      1.45 o 
  10  -3   6       28.78       35.12      2.51 o 
 -12  -2   6       16.35       19.55      2.12 o 
 -11  -2   6        3.92        2.02      1.08 o 
 -10  -2   6       17.60       15.03      1.38 o 
  -9  -2   6        5.09        4.97      0.77 o 
  -8  -2   6       17.51       16.89      0.85 o 
  -7  -2   6        0.79        2.42      0.71 o 
  -6  -2   6      739.17      762.83     10.34 o 
  -5  -2   6      285.40      291.14      4.36 o 
  -4  -2   6      215.11      232.19      3.53 o 
  -3  -2   6      487.99      481.25      6.54 o 
  -2  -2   6      701.54      788.46      9.46 o 
  -1  -2   6       37.80       36.75      0.60 o 
   0  -2   6       19.26       30.35      0.62 o 
   1  -2   6      263.86      291.90      3.21 o 
   2  -2   6      158.37      166.68      2.17 o 
   3  -2   6      201.30      219.36      2.81 o 
   4  -2   6       95.96       88.69      1.50 o 
   5  -2   6       91.25       90.32      1.82 o 
   6  -2   6       33.24       40.96      1.54 o 
   7  -2   6        9.01       11.53      1.01 o 
   8  -2   6       63.60       66.42      3.12 o 
   9  -2   6        8.08        8.53      1.50 o 
  10  -2   6       18.24       17.91      1.98 o 
 -12  -1   6       13.01       13.29      1.84 o 
 -11  -1   6       23.47       26.48      2.19 o 
 -10  -1   6        2.27        3.06      1.06 o 
  -9  -1   6       53.60       51.46      6.45 o 
  -8  -1   6      148.30      147.83      5.77 o 
  -7  -1   6       32.77       35.12      1.52 o 
  -6  -1   6      766.77      759.79     10.62 o 
  -5  -1   6      156.93      156.66      2.59 o 
  -4  -1   6      129.73      146.81      2.27 o 
  -3  -1   6       67.65       79.22      1.43 o 
  -2  -1   6        7.80       11.07      0.69 o 
  -1  -1   6     1426.27     1596.53     21.20 o 
   0  -1   6      481.19      512.58      5.47 o 
   1  -1   6       63.93       86.32      1.11 o 
   2  -1   6      184.76      166.00      2.13 o 
   3  -1   6      120.03      136.38      1.85 o 
   4  -1   6       36.67       27.83      0.73 o 
   5  -1   6      119.03      122.75      2.33 o 
   6  -1   6      307.00      298.22      8.66 o 
   7  -1   6        1.50        1.53      1.05 o 
   8  -1   6       39.91       38.48      2.34 o 
   9  -1   6        0.10        0.20      1.19 o 
  10  -1   6       21.74       28.33      2.38 o 
 -12   0   6        0.13       -0.18      1.27 o 
 -11   0   6        1.36       -0.33      1.22 o 
 -10   0   6      112.21      107.41      4.12 o 
  -9   0   6        1.08        0.57      0.88 o 
  -8   0   6        9.73        6.34      1.12 o 
  -7   0   6      100.41      101.05      4.33 o 
  -6   0   6       17.26       18.19      0.89 o 
  -5   0   6      114.46      108.77      1.64 o 
  -4   0   6      780.09      822.72     10.04 o 
  -3   0   6     3937.79     4166.31     49.65 o 
  -2   0   6       19.33       13.64      0.55 o 
  -1   0   6     2384.94     2582.20     34.16 o 
   0   0   6       66.18       81.01      1.30 o 
   1   0   6      402.11      515.15      6.97 o 
   2   0   6      281.11      278.26      3.87 o 
   3   0   6       14.98       20.34      0.91 o 
   4   0   6       83.93      101.58      3.34 o 
   5   0   6       79.21       60.53      8.31 o 
   6   0   6        1.37        2.03      0.91 o 
   7   0   6      126.84      105.68      3.93 o 
   8   0   6        1.93        2.46      1.12 o 
   9   0   6        6.59        8.14      1.55 o 
  10   0   6       38.64       45.82      2.88 o 
 -12   1   6       12.98       16.26      1.85 o 
 -11   1   6       23.97       25.35      2.11 o 
 -10   1   6        2.16        1.88      1.01 o 
  -9   1   6       54.57       60.16      2.64 o 
  -8   1   6      149.90      152.42      8.25 o 
  -7   1   6       32.04       34.70      1.09 o 
  -6   1   6      774.55      782.62     13.82 o 
  -5   1   6      166.35      172.33      3.74 o 
  -4   1   6      122.36      139.99      2.00 o 
  -3   1   6       69.63       85.16      1.50 o 
  -2   1   6        8.10       10.77      0.60 o 
  -1   1   6     1421.04     1592.46     21.18 o 
   0   1   6      467.40      487.61      6.81 o 
   1   1   6       65.01       89.98      1.61 o 
   2   1   6      186.09      162.97      2.78 o 
   3   1   6      123.67      142.05      2.42 o 
   4   1   6       33.22       26.73      1.38 o 
   5   1   6      114.94      120.19      2.95 o 
   6   1   6      300.47      290.95      6.25 o 
   7   1   6        1.72        2.02      1.01 o 
   8   1   6       39.83       45.46      2.58 o 
   9   1   6        0.09        0.10      1.07 o 
  10   1   6       22.03       25.32      2.34 o 
 -12   2   6       16.51       22.97      2.09 o 
 -11   2   6        3.62        3.31      1.27 o 
 -10   2   6       16.73       12.04      1.48 o 
  -9   2   6        5.17        2.92      1.05 o 
  -8   2   6       17.16       17.20      1.09 o 
  -7   2   6        0.53        0.70      0.50 o 
  -6   2   6      749.95      732.71     38.59 o 
  -5   2   6      300.80      307.81      9.14 o 
  -4   2   6      226.71      246.94      4.32 o 
  -3   2   6      471.73      461.10      6.59 o 
  -2   2   6      712.68      812.71     14.37 o 
  -1   2   6       40.12       36.88      2.23 o 
   0   2   6       16.76       26.60      1.00 o 
   1   2   6      271.05      275.57     27.80 o 
   2   2   6      159.04      164.68      3.61 o 
   3   2   6      205.43      219.08      4.67 o 
   4   2   6       96.09       84.31      2.26 o 
   5   2   6       90.01       87.44      4.29 o 
   6   2   6       31.78       40.38      1.53 o 
   7   2   6        8.02       11.69      1.39 o 
   8   2   6       64.55       68.22      3.12 o 
   9   2   6        8.42        8.53      1.55 o 
  10   2   6       17.97       17.14      1.92 o 
 -11   3   6       10.21       11.68      1.50 o 
 -10   3   6       12.27       11.31      1.42 o 
  -9   3   6        9.10        8.37      0.90 o 
  -8   3   6       40.44       41.42      1.53 o 
  -7   3   6      131.96      121.05      2.35 o 
  -6   3   6      146.91      155.83      2.92 o 
  -5   3   6      557.76      569.28     11.07 o 
  -4   3   6      520.16      544.98      8.69 o 
  -3   3   6     1011.74     1039.58     16.64 o 
  -2   3   6        0.97        5.13      1.19 o 
  -1   3   6      254.99      268.95      4.48 o 
   0   3   6      575.58      625.97     10.04 o 
   1   3   6      334.96      359.10      6.00 o 
   2   3   6        0.86        1.57      0.38 o 
   3   3   6       42.66       41.21      1.37 o 
   4   3   6      133.08      118.84      2.35 o 
   5   3   6      214.82      190.82      4.05 o 
   6   3   6        2.70        3.53      0.76 o 
   7   3   6       81.59       86.36      2.54 o 
   8   3   6       42.76       29.00      2.12 o 
   9   3   6        4.84        7.13      1.54 o 
  10   3   6       28.44       32.97      2.48 o 
  -9   4   6        0.58       -0.47      0.76 o 
  -8   4   6       27.70       24.83      1.21 o 
  -7   4   6       54.61       54.76      1.68 o 
  -6   4   6        2.25        3.44      0.53 o 
  -5   4   6      209.72      206.70      3.63 o 
  -4   4   6      246.25      211.95     10.25 o 
  -3   4   6      269.81      252.23      4.30 o 
  -2   4   6      208.85      191.75      3.18 o 
  -1   4   6      401.17      424.36      7.97 o 
   0   4   6        5.32        7.15      0.43 o 
   1   4   6      164.45      169.98      3.01 o 
   2   4   6      546.24      521.26      8.37 o 
   3   4   6      247.95      237.51      4.29 o 
   4   4   6       58.56       59.00      1.51 o 
   5   4   6      110.90      111.98      2.39 o 
   6   4   6      162.85      156.40      3.17 o 
   7   4   6        6.35        5.81      0.77 o 
   8   4   6       57.74       57.10      2.92 o 
   9   4   6       36.03       39.62      2.62 o 
  10   4   6        3.67        4.67      1.45 o 
  -9   5   6       58.11       66.76      3.21 o 
  -8   5   6       14.89       17.92      1.78 o 
  -7   5   6       31.90       31.09      2.04 o 
  -6   5   6       31.40       31.33      1.00 o 
  -5   5   6       68.85       64.69      1.64 o 
  -4   5   6      433.56      433.52     10.61 o 
  -3   5   6       56.36       53.78      1.20 o 
  -2   5   6      744.68      754.71     25.09 o 
  -1   5   6      308.24      314.51      5.12 o 
   0   5   6      155.40      161.60      2.80 o 
   1   5   6       22.52       28.14      0.97 o 
   2   5   6      290.40      281.64      6.05 o 
   3   5   6      146.84      143.91      2.80 o 
   4   5   6      164.20      172.49      3.27 o 
   5   5   6       29.74       26.24      1.12 o 
   6   5   6        2.20        2.85      0.67 o 
   7   5   6       23.05       17.90      1.07 o 
   8   5   6        5.22        7.18      0.86 o 
   9   5   6        9.17        6.67      1.45 o 
  10   5   6       10.16       11.95      1.75 o 
 -10   6   6        2.73        2.81      1.45 o 
  -9   6   6       17.90       16.75      1.87 o 
  -8   6   6      112.63      106.65      4.34 o 
  -7   6   6        5.50        9.34      1.38 o 
  -6   6   6       10.17        9.97      1.32 o 
  -5   6   6       66.42       65.30      2.99 o 
  -4   6   6      638.97      600.97     17.54 o 
  -3   6   6      209.65      208.13      4.59 o 
  -2   6   6      335.89      334.98      6.89 o 
  -1   6   6      101.07       96.94      1.85 o 
   0   6   6      204.62      217.81      3.62 o 
   1   6   6      183.92      165.29      3.05 o 
   2   6   6      104.01      103.07      2.61 o 
   3   6   6      246.28      245.46      4.29 o 
   4   6   6       35.87       28.35      1.10 o 
   5   6   6       82.61       58.92      1.63 o 
   6   6   6       14.77       18.45      1.04 o 
   7   6   6       28.77       25.25      1.23 o 
   8   6   6        4.30        3.99      0.83 o 
   9   6   6        1.65        2.19      1.24 o 
 -10   7   6        6.37        7.74      1.75 o 
  -9   7   6       48.27       42.67      2.79 o 
  -8   7   6       76.50       85.22      3.75 o 
  -7   7   6       22.23       19.62      1.79 o 
  -6   7   6       44.02       46.25      2.52 o 
  -5   7   6       23.71       22.08      1.24 o 
  -4   7   6      293.84      262.66      8.38 o 
  -3   7   6       24.11       26.41      1.28 o 
  -2   7   6      216.45      232.04      7.26 o 
  -1   7   6       31.22       33.34      1.31 o 
   0   7   6      307.53      310.35      6.67 o 
   1   7   6      216.94      198.89      3.52 o 
   2   7   6      443.96      401.27      6.76 o 
   3   7   6      301.04      290.82      5.06 o 
   4   7   6       60.42       60.51      1.63 o 
   5   7   6      110.57       93.99      2.24 o 
   6   7   6       33.05       36.09      1.36 o 
   7   7   6       36.73       37.92      1.47 o 
   8   7   6       11.08        8.62      0.96 o 
   9   7   6        6.06        6.62      1.59 o 
  -9   8   6        1.96        1.77      1.52 o 
  -8   8   6       17.03       16.10      1.93 o 
  -7   8   6       30.45       30.27      2.13 o 
  -6   8   6       33.48       29.87      2.17 o 
  -5   8   6       37.91       28.19      2.03 o 
  -4   8   6       54.72       57.64      1.97 o 
  -3   8   6       19.89       16.47      2.46 o 
  -2   8   6      123.94      125.39      3.21 o 
  -1   8   6       30.54       34.31      1.37 o 
   0   8   6      154.09      142.59      3.50 o 
   1   8   6       54.47       50.69      1.78 o 
   2   8   6      128.46      128.53      3.35 o 
   3   8   6      194.58      194.89      4.79 o 
   4   8   6       46.98       47.06      2.39 o 
   5   8   6       33.55       39.01      1.40 o 
   6   8   6        6.57        5.34      0.79 o 
   7   8   6        5.15        1.93      0.75 o 
   8   8   6        0.69        2.01      0.94 o 
  -8   9   6       29.74       32.89      2.62 o 
  -7   9   6        7.52        6.80      1.60 o 
  -6   9   6        0.74       -0.19      1.05 o 
  -5   9   6       30.82       36.39      2.31 o 
  -4   9   6        1.54        0.21      0.78 o 
  -3   9   6      174.35      167.97      6.50 o 
  -2   9   6       32.41       33.59      1.93 o 
  -1   9   6       13.70       16.53      1.78 o 
   0   9   6       71.00       72.04      2.16 o 
   1   9   6       20.69       17.97      2.05 o 
   2   9   6       42.46       42.28      1.80 o 
   3   9   6      113.61       93.03      3.21 o 
   4   9   6      210.02      223.70      8.85 o 
   5   9   6      134.45      126.94      3.65 o 
   6   9   6       39.88       39.34      1.94 o 
   7   9   6       15.57       16.85      2.18 o 
   8   9   6       39.04       44.56      3.28 o 
  -7  10   6       19.65       16.89      1.94 o 
  -6  10   6       20.21       22.82      2.22 o 
  -5  10   6       10.61        9.67      1.48 o 
  -4  10   6        2.81        3.65      1.19 o 
  -3  10   6       66.40       64.44      4.94 o 
  -2  10   6      237.90      231.04      8.94 o 
  -1  10   6       19.23       17.29      1.79 o 
   0  10   6       15.69       16.77      1.79 o 
   1  10   6       21.78       21.87      1.36 o 
   2  10   6       23.54       25.66      1.79 o 
   3  10   6        5.32        3.88      0.99 o 
   4  10   6       44.08       44.83      2.01 o 
   5  10   6       41.57       46.10      2.12 o 
   6  10   6       27.53       28.02      1.79 o 
   7  10   6        8.24        8.97      2.07 o 
  -6  11   6        8.56       12.93      1.80 o 
  -5  11   6       35.42       36.84      2.47 o 
  -4  11   6      103.78       94.59      4.07 o 
  -3  11   6       45.56       48.57      6.57 o 
  -2  11   6      101.92      105.46      3.09 o 
  -1  11   6       33.36       30.55      1.59 o 
   0  11   6       19.78       23.47      2.26 o 
   1  11   6       41.40       46.46      2.97 o 
   2  11   6        7.15        8.73      2.24 o 
   3  11   6       48.01       47.14      2.08 o 
   4  11   6       61.09       54.39      2.28 o 
   5  11   6       77.56       81.07      2.93 o 
   6  11   6        1.82        2.57      1.63 o 
  -4  12   6       22.50       23.90      2.18 o 
  -3  12   6       29.67       29.10      2.16 o 
  -2  12   6       61.96       57.94      2.19 o 
  -1  12   6        4.74        5.25      1.01 o 
   0  12   6       34.87       39.06      2.82 o 
   1  12   6        3.32        3.28      1.45 o 
   2  12   6        0.39        1.99      1.42 o 
   3  12   6        3.24        5.56      1.28 o 
   4  12   6       17.42       19.11      1.62 o 
   5  12   6        6.25        7.92      1.92 o 
  -1  13   6        4.40        4.69      1.60 o 
   0  13   6        9.95        9.28      1.84 o 
   1  13   6        1.14        0.74      1.52 o 
   2  13   6        0.65        0.76      1.62 o 
   3  13   6        3.99        2.97      1.65 o 
   4  13   6       12.18       11.79      2.29 o 
  -1  14   6       20.47       25.11      2.61 o 
   0  14   6       11.08        6.11      1.79 o 
   1  14   6        3.09        0.14      1.54 o 
   2  14   6        4.61        7.15      2.02 o 
  -1 -14   7       15.59       16.61      1.50 o 
   0 -14   7        7.23        8.36      1.02 o 
  -5 -13   7       11.71       14.65      1.00 o 
  -4 -13   7        0.22       -0.14      0.66 o 
  -3 -13   7        2.83        1.79      0.79 o 
  -2 -13   7        7.11        6.60      0.77 o 
  -1 -13   7       13.62       16.95      1.09 o 
   0 -13   7       16.01       17.16      1.10 o 
   1 -13   7       12.27       12.33      1.38 o 
   2 -13   7       17.52       21.55      1.23 o 
   3 -13   7        5.26        6.07      0.90 o 
  -6 -12   7        8.13        7.32      1.06 o 
  -5 -12   7        4.09        4.34      0.74 o 
  -4 -12   7       42.14       45.30      1.39 o 
  -3 -12   7       27.53       25.58      1.10 o 
  -2 -12   7        7.03        9.85      0.77 o 
  -1 -12   7        4.34        1.95      0.69 o 
   0 -12   7       14.74       17.52      1.02 o 
   1 -12   7        0.90       -0.71      0.71 o 
   2 -12   7       10.09       11.81      1.03 o 
   3 -12   7       21.89       24.44      1.29 o 
   4 -12   7        6.61        5.20      0.89 o 
   5 -12   7        0.46        0.05      0.75 o 
  -7 -11   7       23.38       23.60      1.39 o 
  -6 -11   7       16.34       15.40      1.14 o 
  -5 -11   7       15.80       16.79      0.93 o 
  -4 -11   7        4.76        2.17      0.62 o 
  -3 -11   7      175.27      156.50      2.73 o 
  -2 -11   7       24.60       33.51      1.00 o 
  -1 -11   7       20.99       21.38      0.84 o 
   0 -11   7        3.51        3.19      0.62 o 
   1 -11   7       26.89       25.57      1.28 o 
   2 -11   7       18.11       19.50      1.09 o 
   3 -11   7       11.56       11.97      0.94 o 
   4 -11   7        9.61        8.19      0.90 o 
   5 -11   7        3.37        3.28      0.80 o 
   6 -11   7        0.44       -0.75      0.75 o 
  -8 -10   7        4.50        6.76      0.81 o 
  -7 -10   7       10.90       13.41      0.89 o 
  -6 -10   7       12.78       13.58      0.98 o 
  -5 -10   7       20.24       20.74      0.87 o 
  -4 -10   7       21.95       23.78      0.82 o 
  -3 -10   7       38.59       44.53      1.12 o 
  -2 -10   7       95.47       88.58      1.46 o 
  -1 -10   7        1.34        1.61      0.57 o 
   0 -10   7        5.44        4.93      0.53 o 
   1 -10   7        8.07        9.90      0.68 o 
   2 -10   7       14.75       18.08      0.86 o 
   3 -10   7       30.64       32.13      1.09 o 
   4 -10   7        0.72        0.18      0.74 o 
   5 -10   7       12.49       10.01      0.91 o 
   6 -10   7       25.47       29.03      1.30 o 
   7 -10   7        1.50        3.48      0.88 o 
  -9  -9   7        7.44        9.34      0.91 o 
  -8  -9   7       36.13       38.72      1.80 o 
  -7  -9   7       14.52       14.25      1.08 o 
  -6  -9   7        5.69        3.71      0.58 o 
  -5  -9   7       27.97       29.76      0.87 o 
  -4  -9   7      233.42      237.38      3.03 o 
  -3  -9   7       81.05       90.05      1.43 o 
  -2  -9   7      205.86      200.69      3.50 o 
  -1  -9   7      178.51      163.96      2.40 o 
   0  -9   7       27.37       24.79      0.71 o 
   1  -9   7      118.19      104.89      1.53 o 
   2  -9   7       10.91       14.84      0.73 o 
   3  -9   7        1.79        2.17      0.55 o 
   4  -9   7        2.85        3.93      0.63 o 
   5  -9   7        7.71        7.25      0.69 o 
   6  -9   7        2.33        0.82      0.73 o 
   7  -9   7       13.66       15.71      1.07 o 
  -9  -8   7       14.61       17.76      1.02 o 
  -8  -8   7        2.76        4.00      0.69 o 
  -7  -8   7       20.45       18.94      0.87 o 
  -6  -8   7       40.27       40.54      1.11 o 
  -5  -8   7        7.52        9.89      0.63 o 
  -4  -8   7       16.08       16.06      0.64 o 
  -3  -8   7        6.14        9.14      0.44 o 
  -2  -8   7        5.40        6.69      0.40 o 
  -1  -8   7       53.25       53.20      0.89 o 
   0  -8   7       92.65       85.70      1.45 o 
   1  -8   7       87.28       81.41      1.41 o 
   2  -8   7       24.66       19.90      1.05 o 
   3  -8   7       83.52       72.17      1.55 o 
   4  -8   7        0.92        0.89      0.42 o 
   5  -8   7        4.12        7.24      1.00 o 
   6  -8   7       28.86       33.77      1.12 o 
   7  -8   7        0.11        0.92      0.72 o 
   8  -8   7        5.65        6.58      1.14 o 
 -10  -7   7       16.02       14.96      1.03 o 
  -9  -7   7        7.62       10.04      1.00 o 
  -8  -7   7        3.07        4.40      0.78 o 
  -7  -7   7       24.59       22.69      1.00 o 
  -6  -7   7       46.81       46.00      1.28 o 
  -5  -7   7       15.75       16.69      0.64 o 
  -4  -7   7       80.54       81.94      1.48 o 
  -3  -7   7       25.51       23.22      0.60 o 
  -2  -7   7      217.24      206.29      2.35 o 
  -1  -7   7       31.50       32.23      0.68 o 
   0  -7   7      178.29      162.47      2.06 o 
   1  -7   7      702.64      678.91      7.50 o 
   2  -7   7       68.22       66.83      1.10 o 
   3  -7   7       17.00       13.89      0.80 o 
   4  -7   7       57.52       50.70      1.07 o 
   5  -7   7        2.01        1.30      0.45 o 
   6  -7   7        2.82        5.29      0.56 o 
   7  -7   7        4.24        3.57      0.71 o 
   8  -7   7        7.93        8.93      1.17 o 
 -10  -6   7       15.36       18.48      1.24 o 
  -9  -6   7        9.87       11.04      0.98 o 
  -8  -6   7        7.61        8.99      0.78 o 
  -7  -6   7       33.28       41.10      1.22 o 
  -6  -6   7       25.80       31.38      1.05 o 
  -5  -6   7        5.51        3.96      0.45 o 
  -4  -6   7        8.58       10.45      0.72 o 
  -3  -6   7       95.09       97.62      1.80 o 
  -2  -6   7        5.83        5.93      0.35 o 
  -1  -6   7      166.80      152.15      1.78 o 
   0  -6   7      195.39      199.93      2.47 o 
   1  -6   7       26.37       23.37      0.63 o 
   2  -6   7      331.02      315.65      3.67 o 
   3  -6   7       82.02       69.82      1.22 o 
   4  -6   7       96.83      107.34      1.66 o 
   5  -6   7       53.44       44.57      1.03 o 
   6  -6   7        8.26       14.32      0.89 o 
   7  -6   7       34.66       41.09      2.86 o 
   8  -6   7        6.29        7.92      1.56 o 
   9  -6   7        7.85        7.49      2.55 o 
 -11  -5   7        4.44        1.79      1.13 o 
 -10  -5   7       40.97       42.18      2.86 o 
  -9  -5   7       18.27       19.06      2.36 o 
  -8  -5   7        6.29        8.59      0.88 o 
  -7  -5   7       45.85       45.99      1.28 o 
  -6  -5   7      113.24      104.89      2.02 o 
  -5  -5   7       62.45       64.42      1.42 o 
  -4  -5   7      178.13      191.82      2.65 o 
  -3  -5   7      311.46      315.96      4.03 o 
  -2  -5   7      128.48      125.05      1.84 o 
  -1  -5   7      339.13      338.40      3.57 o 
   0  -5   7      501.22      470.25      4.89 o 
   1  -5   7      383.09      369.14      4.16 o 
   2  -5   7      256.45      251.96      2.98 o 
   3  -5   7       10.99       15.76      0.68 o 
   4  -5   7      127.85      153.00      2.40 o 
   5  -5   7       45.13       41.82      1.05 o 
   6  -5   7       19.41       16.73      1.09 o 
   7  -5   7       49.13       46.54      1.84 o 
   8  -5   7       15.97       21.59      1.81 o 
   9  -5   7        5.62        6.64      1.05 o 
 -11  -4   7       16.81       17.20      1.57 o 
 -10  -4   7       13.94       12.60      1.10 o 
  -9  -4   7       10.06        9.78      0.82 o 
  -8  -4   7       18.09       19.00      0.94 o 
  -7  -4   7       56.39       48.45      1.28 o 
  -6  -4   7      149.93      144.85      2.53 o 
  -5  -4   7      120.71      122.42      2.43 o 
  -4  -4   7      653.68      668.46      8.13 o 
  -3  -4   7      116.14      126.69      1.82 o 
  -2  -4   7       29.31       28.42      0.59 o 
  -1  -4   7      178.05      177.00      2.38 o 
   0  -4   7      154.97      162.56      1.83 o 
   1  -4   7        7.54        5.39      0.34 o 
   2  -4   7       22.88       17.43      0.57 o 
   3  -4   7      170.61      156.55      2.18 o 
   4  -4   7      139.39      124.83      2.03 o 
   5  -4   7       19.87       17.14      0.86 o 
   6  -4   7       39.67       33.80      1.41 o 
   7  -4   7       12.54       15.07      1.18 o 
   8  -4   7       22.41       19.76      1.60 o 
   9  -4   7        6.55        6.51      1.07 o 
 -11  -3   7        1.94        4.12      1.15 o 
 -10  -3   7       36.79       42.01      2.88 o 
  -9  -3   7       11.18        9.45      0.78 o 
  -8  -3   7      213.52      200.95      3.35 o 
  -7  -3   7      161.73      155.00      2.69 o 
  -6  -3   7      743.62      714.97     10.08 o 
  -5  -3   7      344.86      333.29      4.87 o 
  -4  -3   7       74.87       70.34      1.18 o 
  -3  -3   7      674.55      687.14      8.27 o 
  -2  -3   7       78.28       76.85      1.05 o 
  -1  -3   7      231.72      252.39      2.91 o 
   0  -3   7      850.22      925.60      9.23 o 
   1  -3   7        4.83        2.94      0.65 o 
   2  -3   7       33.94       29.20      0.67 o 
   3  -3   7      130.14      114.34      1.65 o 
   4  -3   7       10.99       14.06      0.63 o 
   5  -3   7      115.37      110.45      2.68 o 
   6  -3   7       54.53       50.38      1.78 o 
   7  -3   7        7.02        5.72      1.06 o 
   8  -3   7        8.21        7.73      1.32 o 
   9  -3   7        6.70        7.62      1.54 o 
  10  -3   7        8.88       12.69      1.84 o 
 -11  -2   7        2.48        2.84      1.08 o 
 -10  -2   7      104.95       97.85      4.37 o 
  -9  -2   7        0.17        0.87      0.66 o 
  -8  -2   7       46.58       44.22      1.26 o 
  -7  -2   7       18.82       17.07      1.30 o 
  -6  -2   7      317.40      322.53      4.76 o 
  -5  -2   7     1106.80     1102.75     14.75 o 
  -4  -2   7       84.57       81.25      1.52 o 
  -3  -2   7      414.91      426.05      6.06 o 
  -2  -2   7      159.33      163.40      3.13 o 
  -1  -2   7      170.33      165.24      1.99 o 
   0  -2   7      222.97      207.28      2.43 o 
   1  -2   7      307.30      322.31      3.60 o 
   2  -2   7       22.52       27.16      0.63 o 
   3  -2   7       89.95       79.66      1.24 o 
   4  -2   7       49.41       40.92      0.85 o 
   5  -2   7       25.64       29.01      2.41 o 
   6  -2   7       96.09       90.88      2.49 o 
   7  -2   7       24.26       28.01      1.92 o 
   8  -2   7       70.62       73.50      3.28 o 
   9  -2   7       25.18       26.05      2.23 o 
  10  -2   7        2.97        3.55      1.44 o 
 -11  -1   7        7.54        9.50      1.63 o 
 -10  -1   7       31.38       35.14      2.33 o 
  -9  -1   7       74.89       74.40      1.99 o 
  -8  -1   7       55.71       56.59      4.72 o 
  -7  -1   7      192.31      176.54      2.90 o 
  -6  -1   7      239.89      240.04      4.92 o 
  -5  -1   7      142.94      143.15      2.37 o 
  -4  -1   7      119.46      125.74      2.08 o 
  -3  -1   7        9.11        9.07      0.47 o 
  -2  -1   7      100.86      113.39      1.71 o 
  -1  -1   7      424.62      452.69      6.24 o 
   0  -1   7      118.88      150.47      2.02 o 
   1  -1   7      347.86      338.29      3.77 o 
   2  -1   7      444.57      418.69      5.10 o 
   3  -1   7      250.99      247.27      3.15 o 
   4  -1   7      487.00      483.68      8.16 o 
   5  -1   7      225.31      226.91      6.92 o 
   6  -1   7       10.91       10.85      1.29 o 
   7  -1   7       30.00       27.89      1.95 o 
   8  -1   7       32.88       41.89      2.56 o 
   9  -1   7       12.63        9.86      1.68 o 
  10  -1   7       21.99       24.06      2.21 o 
 -11   0   7        6.34       10.25      1.62 o 
 -10   0   7       57.26       61.36      2.97 o 
  -9   0   7        0.00       -0.10      0.87 o 
  -8   0   7        3.28        2.36      0.91 o 
  -7   0   7        6.21        6.38      0.68 o 
  -6   0   7       99.40      100.77      2.31 o 
  -5   0   7       28.94       26.43      1.17 o 
  -4   0   7       94.01      106.35      1.58 o 
  -3   0   7      227.11      258.51      3.34 o 
  -2   0   7        6.48        8.80      0.58 o 
  -1   0   7        1.50        2.45      0.52 o 
   0   0   7        4.14        2.63      0.29 o 
   1   0   7      274.33      279.06      3.91 o 
   2   0   7      101.93      101.51      1.59 o 
   3   0   7      236.68      238.32      4.61 o 
   4   0   7       47.93       47.91      1.55 o 
   5   0   7        1.45       -0.04      0.59 o 
   6   0   7        4.14        2.33      0.99 o 
   7   0   7       26.86       15.00      1.63 o 
   8   0   7       38.91       36.61      2.43 o 
   9   0   7        0.35       -0.81      1.19 o 
  10   0   7       12.93       13.73      1.95 o 
 -11   1   7        8.09        7.91      1.49 o 
 -10   1   7       31.08       36.79      2.27 o 
  -9   1   7       70.12       65.97      2.98 o 
  -8   1   7       60.27       64.21      3.01 o 
  -7   1   7      196.21      168.56      8.78 o 
  -6   1   7      229.53      243.96      3.73 o 
  -5   1   7      143.05      145.32      2.35 o 
  -4   1   7      120.21      127.30      1.83 o 
  -3   1   7        8.72        8.58      0.45 o 
  -2   1   7      100.87      114.37      1.82 o 
  -1   1   7      419.62      453.28      6.22 o 
   0   1   7      124.86      159.42      2.29 o 
   1   1   7      350.43      341.18      4.69 o 
   2   1   7      445.76      420.53      6.68 o 
   3   1   7      245.04      251.04     13.21 o 
   4   1   7      482.93      478.07     13.27 o 
   5   1   7      230.20      232.95      6.97 o 
   6   1   7       12.30       12.63      1.30 o 
   7   1   7       31.07       33.58      2.18 o 
   8   1   7       32.78       40.84      2.57 o 
   9   1   7       12.43        9.56      1.58 o 
  10   1   7       21.41       20.17      2.17 o 
 -11   2   7        2.71        2.32      1.19 o 
 -10   2   7      105.47      103.49      3.81 o 
  -9   2   7        0.22        0.45      0.93 o 
  -8   2   7       47.60       46.22      2.21 o 
  -7   2   7       19.60       16.54      1.56 o 
  -6   2   7      309.57      317.74      7.80 o 
  -5   2   7     1100.37     1069.89     31.32 o 
  -4   2   7       86.53       83.79      1.67 o 
  -3   2   7      411.99      439.21      6.12 o 
  -2   2   7      158.36      152.93      2.82 o 
  -1   2   7      166.74      153.54      8.48 o 
   0   2   7      233.75      218.76      4.44 o 
   1   2   7      301.78      319.71      7.68 o 
   2   2   7       24.39       27.57      1.43 o 
   3   2   7       88.94       78.46      2.16 o 
   4   2   7       49.42       42.53      2.29 o 
   5   2   7       26.34       32.15      1.36 o 
   6   2   7       99.84       96.29      3.22 o 
   7   2   7       25.30       26.84      2.08 o 
   8   2   7       69.48       75.68      3.40 o 
   9   2   7       25.80       25.50      2.14 o 
  10   2   7        2.89        2.64      1.49 o 
 -10   3   7       36.46       36.85      2.22 o 
  -9   3   7       12.18        6.87      1.15 o 
  -8   3   7      212.09      194.68      6.05 o 
  -7   3   7      156.44      155.34      2.92 o 
  -6   3   7      755.94      741.13     14.05 o 
  -5   3   7      334.54      328.34      5.55 o 
  -4   3   7       82.15       74.12      1.53 o 
  -3   3   7      677.93      688.33     11.02 o 
  -2   3   7       75.35       75.73      1.93 o 
  -1   3   7      238.88      265.32      5.29 o 
   0   3   7      845.44      955.82     43.15 o 
   1   3   7        4.61        4.50      0.61 o 
   2   3   7       34.08       31.30      1.85 o 
   3   3   7      131.21      113.36      2.47 o 
   4   3   7       11.30       15.77      1.02 o 
   5   3   7      110.90      105.78      2.83 o 
   6   3   7       55.64       50.25      1.78 o 
   7   3   7        6.46        4.59      1.18 o 
   8   3   7        8.31        9.45      1.45 o 
   9   3   7        6.58        7.09      1.64 o 
  10   3   7        9.27       10.05      1.82 o 
  -8   4   7       18.27       17.89      1.10 o 
  -7   4   7       56.74       49.23      1.59 o 
  -6   4   7      151.68      150.55      2.78 o 
  -5   4   7      121.61      126.00      2.81 o 
  -4   4   7      659.43      671.64     10.79 o 
  -3   4   7      114.45      126.64      2.36 o 
  -2   4   7       29.37       28.15      1.05 o 
  -1   4   7      175.92      182.12      3.11 o 
   0   4   7      155.67      166.05      2.92 o 
   1   4   7        7.84        6.30      1.22 o 
   2   4   7       24.09       18.75      1.16 o 
   3   4   7      175.26      160.76      3.00 o 
   4   4   7      139.16      123.22      2.52 o 
   5   4   7       18.59       15.23      1.13 o 
   6   4   7       38.40       32.84      1.25 o 
   7   4   7       13.21       16.78      1.25 o 
   8   4   7       21.23       17.32      1.87 o 
   9   4   7        6.48        6.58      1.64 o 
  -8   5   7        6.06        4.72      1.34 o 
  -7   5   7       46.43       48.78      2.42 o 
  -6   5   7      112.66      109.95      2.80 o 
  -5   5   7       65.60       66.77      1.98 o 
  -4   5   7      181.05      192.34      3.40 o 
  -3   5   7      302.14      312.37      5.28 o 
  -2   5   7      135.08      138.77      2.94 o 
  -1   5   7      334.43      345.51      6.66 o 
   0   5   7      504.27      492.33      7.80 o 
   1   5   7      374.12      364.29      6.14 o 
   2   5   7      259.57      257.46      4.44 o 
   3   5   7       10.43       16.36      0.88 o 
   4   5   7      127.78      147.65      2.97 o 
   5   5   7       43.82       40.78      1.33 o 
   6   5   7       18.65       15.12      0.92 o 
   7   5   7       49.10       50.58      1.62 o 
   8   5   7       15.92       21.88      2.07 o 
   9   5   7        5.75        5.81      1.43 o 
  -9   6   7        9.85       11.01      1.67 o 
  -8   6   7        7.87        8.77      1.47 o 
  -7   6   7       33.49       34.23      2.24 o 
  -6   6   7       24.44       31.43      2.02 o 
  -5   6   7        6.53        4.26      1.41 o 
  -4   6   7        8.90       11.22      0.88 o 
  -3   6   7       95.92       97.37      2.59 o 
  -2   6   7        5.93        2.82      1.15 o 
  -1   6   7      158.40      151.56      3.52 o 
   0   6   7      202.26      214.31      3.62 o 
   1   6   7       28.64       25.70      0.95 o 
   2   6   7      331.31      320.73      5.46 o 
   3   6   7       84.10       70.83      1.76 o 
   4   6   7       96.04      103.92      2.30 o 
   5   6   7       53.90       44.55      1.44 o 
   6   6   7        8.17       12.64      0.90 o 
   7   6   7       34.40       38.21      1.48 o 
   8   6   7        6.29        5.45      1.00 o 
   9   6   7        7.98        8.16      1.54 o 
  -9   7   7        7.47        8.31      1.64 o 
  -8   7   7        3.29        3.95      1.38 o 
  -7   7   7       25.53       19.97      1.89 o 
  -6   7   7       44.98       43.76      2.47 o 
  -5   7   7       15.27       16.06      1.16 o 
  -4   7   7       81.70       79.38      2.33 o 
  -3   7   7       23.53       19.41      1.14 o 
  -1   7   7       31.80       30.05      2.16 o 
   0   7   7      170.34      159.25      3.83 o 
   1   7   7      715.49      694.45     32.59 o 
   2   7   7       66.62       63.34      1.61 o 
   3   7   7       16.99       14.01      1.02 o 
   4   7   7       58.21       49.59      1.48 o 
   5   7   7        1.79        0.43      0.95 o 
   6   7   7        3.10        2.97      0.74 o 
   7   7   7        4.15        3.70      0.78 o 
   8   7   7        7.81        8.65      1.89 o 
  -9   8   7       14.59       18.28      2.11 o 
  -8   8   7        2.73        2.83      1.44 o 
  -7   8   7       20.79       19.11      1.99 o 
  -6   8   7       40.15       38.04      2.43 o 
  -5   8   7        6.96        9.02      1.39 o 
  -4   8   7       16.27       15.15      1.59 o 
  -3   8   7        5.71        7.60      0.86 o 
  -2   8   7        4.90        5.90      1.34 o 
  -1   8   7       56.19       57.49      2.83 o 
   0   8   7       88.99       82.24      3.67 o 
   1   8   7       88.39       85.15      2.43 o 
   2   8   7       23.33       21.51      1.34 o 
   3   8   7       81.61       74.06      3.40 o 
   4   8   7        1.13        0.25      1.03 o 
   5   8   7        3.97        6.54      0.82 o 
   6   8   7       28.84       36.54      1.80 o 
   7   8   7        0.13        0.18      0.70 o 
   8   8   7        5.65        7.73      1.16 o 
  -8   9   7       36.45       40.75      2.78 o 
  -7   9   7       14.30       13.68      1.87 o 
  -6   9   7        6.01        4.79      1.39 o 
  -5   9   7       28.63       29.51      2.17 o 
  -4   9   7      233.14      226.79      7.66 o 
  -3   9   7       76.08       78.61      6.02 o 
  -2   9   7      206.66      207.34      7.69 o 
  -1   9   7      182.85      166.23      5.99 o 
   0   9   7       27.02       26.98      2.02 o 
   1   9   7      118.76      107.35      4.41 o 
   2   9   7       10.62       15.46      1.19 o 
   3   9   7        1.65        2.26      0.97 o 
   4   9   7        2.73        3.96      1.04 o 
   5   9   7        7.81        8.79      1.17 o 
   6   9   7        2.30        1.00      1.04 o 
   7   9   7       13.84       12.68      2.17 o 
  -7  10   7       11.45       14.20      1.98 o 
  -6  10   7       12.49       12.67      1.68 o 
  -5  10   7       19.67       20.78      2.03 o 
  -4  10   7       22.38       24.92      2.05 o 
  -3  10   7       38.57       41.39      1.83 o 
  -2  10   7       96.13       89.14      2.72 o 
  -1  10   7        1.33        0.99      1.22 o 
   0  10   7        5.70        5.39      1.34 o 
   1  10   7        7.76        9.65      1.69 o 
   2  10   7       14.01       18.36      2.02 o 
   3  10   7       31.70       35.69      1.80 o 
   4  10   7        0.80       -0.91      0.91 o 
   5  10   7       12.24        8.79      1.46 o 
   6  10   7       25.29       28.68      2.82 o 
   7  10   7        1.49        1.68      1.74 o 
  -5  11   7       15.61       15.36      1.90 o 
  -4  11   7        5.01        3.87      1.40 o 
  -3  11   7      177.06      145.99     17.44 o 
  -2  11   7       23.42       30.26      1.79 o 
  -1  11   7       20.73       22.08      1.46 o 
   0  11   7        3.92        2.67      1.28 o 
   1  11   7       27.35       29.42      2.53 o 
   2  11   7       17.44       18.21      2.21 o 
   3  11   7       11.70       11.77      1.99 o 
   4  11   7        9.63        7.43      1.19 o 
   5  11   7        3.41        2.21      1.18 o 
   6  11   7        0.48       -1.58      1.63 o 
  -3  12   7       27.75       27.05      2.22 o 
  -2  12   7        6.56        8.15      2.31 o 
  -1  12   7        4.80        2.46      0.95 o 
   0  12   7       14.44       17.33      2.11 o 
   1  12   7        1.05        0.30      1.44 o 
   2  12   7        9.97       11.90      2.09 o 
   3  12   7       21.99       22.49      2.52 o 
   4  12   7        6.69        5.90      1.95 o 
  -1  13   7       13.53       19.65      2.22 o 
   0  13   7       16.15       16.97      2.17 o 
   1  13   7       11.89        7.89      1.90 o 
   2  13   7       17.61       23.76      2.56 o 
   3  13   7        5.45        7.34      2.05 o 
  -1  14   7       15.41       15.86      2.21 o 
   0  14   7        7.45        7.36      1.92 o 
  -4 -13   8        2.71        2.04      0.84 o 
  -3 -13   8       19.26       23.39      1.34 o 
  -2 -13   8        7.28        8.52      0.95 o 
  -1 -13   8       17.93       18.73      1.13 o 
   0 -13   8       26.04       32.72      1.41 o 
   1 -13   8        3.10        4.00      0.83 o 
   2 -13   8        0.80        1.25      0.81 o 
  -6 -12   8       30.47       32.85      1.88 o 
  -5 -12   8       10.90       13.60      0.94 o 
  -4 -12   8        5.35        5.29      0.74 o 
  -3 -12   8       14.25       15.24      1.08 o 
  -2 -12   8        4.32        4.44      0.81 o 
  -1 -12   8       16.46       16.17      0.91 o 
   0 -12   8       18.35       17.47      1.06 o 
   1 -12   8       84.65       86.69      3.55 o 
   2 -12   8       59.81       62.41      2.33 o 
   3 -12   8       14.51       15.95      1.13 o 
   4 -12   8        7.07        7.59      0.94 o 
  -7 -11   8       35.30       37.85      1.37 o 
  -6 -11   8        9.81        7.73      1.02 o 
  -5 -11   8       34.52       34.13      1.23 o 
  -4 -11   8       49.70       53.34      1.46 o 
  -3 -11   8       58.23       55.26      1.84 o 
  -2 -11   8       29.52       27.95      1.28 o 
  -1 -11   8       49.78       46.31      1.31 o 
   0 -11   8        0.24       -0.26      0.61 o 
   1 -11   8        2.55        4.68      0.75 o 
   2 -11   8       26.99       29.51      1.28 o 
   3 -11   8        3.51        5.38      0.77 o 
   4 -11   8        8.87        5.54      0.94 o 
   5 -11   8       32.37       37.93      1.50 o 
  -8 -10   8        1.21        0.26      0.66 o 
  -7 -10   8       33.28       39.80      1.34 o 
  -6 -10   8        5.25        6.79      0.73 o 
  -5 -10   8       18.44       18.34      0.85 o 
  -4 -10   8       62.73       60.04      1.32 o 
  -3 -10   8       95.57       99.15      1.59 o 
  -2 -10   8       29.48       32.56      0.96 o 
  -1 -10   8        1.58        2.18      0.50 o 
   0 -10   8       31.32       37.10      1.00 o 
   1 -10   8       37.42       36.66      1.12 o 
   2 -10   8       11.34        7.19      0.70 o 
   3 -10   8        7.72       11.62      0.90 o 
   4 -10   8        1.78       -0.20      0.66 o 
   5 -10   8       20.22       24.44      1.31 o 
   6 -10   8        7.29        7.57      0.91 o 
  -9  -9   8        4.92        6.69      0.86 o 
  -8  -9   8        0.68        0.84      0.64 o 
  -7  -9   8       25.79       22.13      1.06 o 
  -6  -9   8       21.82       22.28      1.04 o 
  -5  -9   8       15.66       16.87      0.85 o 
  -4  -9   8       37.10       41.38      0.98 o 
  -3  -9   8       78.09       72.23      1.30 o 
  -2  -9   8       55.08       52.63      1.03 o 
  -1  -9   8       59.16       51.57      1.02 o 
   0  -9   8        6.47        6.36      0.86 o 
   1  -9   8       14.78       14.08      0.73 o 
   2  -9   8       21.90       24.48      0.93 o 
   3  -9   8        8.78       10.46      0.71 o 
   4  -9   8        5.21        3.48      0.61 o 
   5  -9   8       49.52       52.86      1.80 o 
   6  -9   8       16.98       18.77      1.11 o 
   7  -9   8        3.93        7.00      1.55 o 
  -9  -8   8        7.69        9.18      0.90 o 
  -8  -8   8        3.71        4.35      0.74 o 
  -7  -8   8       19.33       15.31      1.15 o 
  -6  -8   8        8.53       10.15      0.69 o 
  -5  -8   8        7.85        8.98      0.66 o 
  -4  -8   8        1.29        1.44      0.35 o 
  -3  -8   8       22.07       18.55      0.69 o 
  -2  -8   8      126.63      114.82      1.50 o 
  -1  -8   8       21.00       17.73      0.63 o 
   0  -8   8       27.95       29.13      0.74 o 
   1  -8   8       50.60       39.41      0.84 o 
   2  -8   8       12.49        8.62      0.54 o 
   3  -8   8       36.22       40.89      0.99 o 
   4  -8   8        9.89       11.04      0.79 o 
   5  -8   8        0.59       -0.22      0.53 o 
   6  -8   8        5.50        3.80      0.75 o 
   7  -8   8        8.47        6.47      1.09 o 
 -10  -7   8        8.54       10.90      1.41 o 
  -9  -7   8       11.40       12.92      1.06 o 
  -8  -7   8       10.74       10.69      0.93 o 
  -7  -7   8       29.19       30.41      1.15 o 
  -6  -7   8       60.00       61.61      1.53 o 
  -5  -7   8       82.27       82.01      1.74 o 
  -4  -7   8      165.29      151.36      2.08 o 
  -3  -7   8       41.84       38.01      0.96 o 
  -2  -7   8       64.60       60.49      0.96 o 
  -1  -7   8      174.28      153.98      2.02 o 
   0  -7   8      160.45      148.86      1.95 o 
   1  -7   8      131.05      113.97      1.60 o 
   2  -7   8       19.67       23.65      0.73 o 
   3  -7   8       60.14       63.07      1.19 o 
   4  -7   8        9.09       11.94      0.62 o 
   5  -7   8        5.96        2.55      0.51 o 
   6  -7   8        4.45        9.33      0.77 o 
   7  -7   8        8.14        8.16      0.84 o 
   8  -7   8        4.21        5.89      1.16 o 
 -10  -6   8       32.68       34.91      1.59 o 
  -9  -6   8        9.56        8.00      1.04 o 
  -8  -6   8       15.74       17.35      1.30 o 
  -7  -6   8       41.24       45.76      1.34 o 
  -6  -6   8       53.69       55.95      1.42 o 
  -5  -6   8       14.91       16.98      0.83 o 
  -4  -6   8      158.82      165.57      2.38 o 
  -3  -6   8      199.79      193.85      2.69 o 
  -2  -6   8      207.73      200.66      2.50 o 
  -1  -6   8      413.45      402.75      4.24 o 
   0  -6   8      196.00      171.71      2.16 o 
   1  -6   8        5.62        5.74      0.41 o 
   2  -6   8       69.96       61.66      1.05 o 
   3  -6   8      175.43      178.01      2.47 o 
   4  -6   8       72.21       70.14      1.29 o 
   5  -6   8        6.31        8.04      0.59 o 
   6  -6   8        8.48       10.26      1.07 o 
   7  -6   8        2.35        2.12      1.43 o 
   8  -6   8        6.46        7.55      1.45 o 
 -10  -5   8       23.57       25.38      1.42 o 
  -9  -5   8       63.33       67.00      2.01 o 
  -8  -5   8       25.93       25.29      1.09 o 
  -7  -5   8        2.56        3.70      0.63 o 
  -6  -5   8       40.85       40.80      1.29 o 
  -5  -5   8       34.04       37.09      1.10 o 
  -4  -5   8       36.96       36.02      0.87 o 
  -3  -5   8      404.13      403.34      5.06 o 
  -2  -5   8      157.36      151.16      2.48 o 
  -1  -5   8       17.27       12.28      0.43 o 
   0  -5   8       23.30       22.03      0.64 o 
   1  -5   8       45.50       52.29      0.93 o 
   2  -5   8      495.33      483.59      5.44 o 
   3  -5   8       39.66       31.09      0.90 o 
   4  -5   8       61.19       72.31      1.42 o 
   5  -5   8       34.46       46.05      1.31 o 
   6  -5   8       31.91       27.70      1.43 o 
   7  -5   8        8.80        5.60      0.95 o 
   8  -5   8        8.14       12.03      1.31 o 
   9  -5   8        9.83       13.11      1.28 o 
 -11  -4   8       18.72       21.57      1.69 o 
 -10  -4   8       30.37       36.03      1.61 o 
  -9  -4   8       14.97       17.30      1.30 o 
  -8  -4   8       29.82       33.83      1.16 o 
  -7  -4   8       76.23       72.21      1.64 o 
  -6  -4   8      134.91      129.01      2.32 o 
  -5  -4   8       96.60       96.32      1.92 o 
  -4  -4   8       14.39       14.98      0.74 o 
  -3  -4   8      204.85      201.39      2.72 o 
  -2  -4   8       11.70       11.03      0.43 o 
  -1  -4   8      206.19      207.25      2.78 o 
   0  -4   8       63.72       70.49      1.46 o 
   1  -4   8      413.28      400.69      4.51 o 
   2  -4   8       72.27       87.84      1.41 o 
   3  -4   8      115.36      115.90      1.73 o 
   4  -4   8      192.77      199.20      2.97 o 
   5  -4   8       37.69       31.20      1.05 o 
   6  -4   8       15.36       15.11      1.79 o 
   7  -4   8        1.66        2.34      0.89 o 
   8  -4   8       15.82       16.38      1.31 o 
   9  -4   8        3.81        4.87      1.35 o 
 -11  -3   8        3.00        2.63      2.52 o 
 -10  -3   8       17.11       18.96      1.39 o 
  -9  -3   8        8.93        8.29      0.78 o 
  -8  -3   8       52.82       53.39      1.43 o 
  -7  -3   8       45.13       45.71      1.42 o 
  -6  -3   8       82.85       84.51      1.76 o 
  -5  -3   8       22.84       23.03      1.29 o 
  -4  -3   8      116.50      117.51      2.05 o 
  -3  -3   8      108.91      113.36      1.66 o 
  -2  -3   8      327.13      324.75      3.66 o 
  -1  -3   8      203.95      209.76      2.48 o 
   0  -3   8      333.09      324.96      3.68 o 
   1  -3   8       28.40       26.17      0.67 o 
   2  -3   8       92.36      101.64      1.51 o 
   3  -3   8      652.05      629.84      7.57 o 
   4  -3   8      269.14      223.67      3.82 o 
   5  -3   8       23.60       18.58      1.11 o 
   6  -3   8       12.59        9.76      0.98 o 
   7  -3   8        3.76        2.66      0.84 o 
   8  -3   8        3.15        4.08      1.35 o 
   9  -3   8        9.37        9.40      1.67 o 
 -11  -2   8        3.51        1.15      1.63 o 
 -10  -2   8        5.38        3.56      1.10 o 
  -9  -2   8       18.60       20.14      1.15 o 
  -8  -2   8       84.53       83.55      1.83 o 
  -7  -2   8      409.64      398.82      5.87 o 
  -6  -2   8      480.44      448.71      6.52 o 
  -5  -2   8      137.08      128.77      2.41 o 
  -4  -2   8       66.75       64.78      1.33 o 
  -3  -2   8       24.87       28.51      0.80 o 
  -2  -2   8      378.54      369.97      4.61 o 
  -1  -2   8       88.78       73.75      1.03 o 
   0  -2   8     1072.22     1079.39     12.77 o 
   1  -2   8      260.47      268.61      3.45 o 
   2  -2   8      210.99      209.50      2.74 o 
   3  -2   8      107.59      129.38      2.09 o 
   4  -2   8       10.02       11.41      0.61 o 
   5  -2   8      135.03      120.24      2.85 o 
   6  -2   8        2.03        6.08      1.28 o 
   7  -2   8       75.01       78.35      3.40 o 
   8  -2   8       33.17       34.70      2.38 o 
   9  -2   8        0.08        0.03      1.14 o 
 -11  -1   8       16.38       19.86      1.99 o 
 -10  -1   8       44.84       42.83      2.47 o 
  -9  -1   8       13.30       12.65      0.97 o 
  -8  -1   8       24.95       19.47      1.92 o 
  -7  -1   8      196.08      185.19      3.07 o 
  -6  -1   8        8.42       11.46      0.67 o 
  -5  -1   8       67.31       66.85      1.41 o 
  -4  -1   8        5.95        6.39      0.50 o 
  -3  -1   8       53.56       55.96      1.53 o 
  -2  -1   8      173.17      195.79      2.55 o 
  -1  -1   8      138.61      123.24      1.98 o 
   0  -1   8      713.75      689.21      9.52 o 
   1  -1   8      699.18      667.73      9.10 o 
   2  -1   8      301.63      280.15      3.95 o 
   3  -1   8      402.80      404.08      6.63 o 
   4  -1   8       82.73       85.61      2.36 o 
   5  -1   8      134.83      111.70      3.90 o 
   6  -1   8        5.83        6.44      1.13 o 
   7  -1   8       15.44        8.72      1.47 o 
   8  -1   8       21.31       21.87      1.93 o 
   9  -1   8        7.03        9.39      1.60 o 
 -11   0   8        8.61        4.15      1.27 o 
 -10   0   8        4.65        2.32      1.27 o 
  -9   0   8        6.88        5.11      0.96 o 
  -8   0   8        3.66        2.82      0.72 o 
  -7   0   8       68.29       65.12      2.29 o 
  -6   0   8      273.39      275.44      4.20 o 
  -5   0   8      298.23      299.26      4.44 o 
  -4   0   8      534.15      520.49      7.28 o 
  -3   0   8      241.78      233.61      3.07 o 
  -2   0   8        4.88        2.17      0.40 o 
  -1   0   8      127.67      115.91      1.85 o 
   0   0   8       89.86       79.47      1.35 o 
   1   0   8        6.33        6.76      0.39 o 
   2   0   8      119.01      100.72      1.91 o 
   3   0   8       22.54       24.07      1.22 o 
   4   0   8       79.14       79.48      2.22 o 
   5   0   8       37.50       32.05      1.39 o 
   6   0   8        8.20        5.26      1.25 o 
   7   0   8       11.11        5.93      1.22 o 
   8   0   8       66.54       67.81      3.31 o 
   9   0   8        2.28        0.46      1.23 o 
 -11   1   8       15.60       18.11      1.79 o 
 -10   1   8       46.94       46.81      2.53 o 
  -9   1   8       12.40        9.71      1.34 o 
  -8   1   8       24.65       19.17      1.63 o 
  -7   1   8      193.98      179.97      4.67 o 
  -6   1   8        9.10       11.72      1.64 o 
  -5   1   8       67.23       69.20      1.68 o 
  -4   1   8        5.95        7.37      0.86 o 
  -3   1   8       53.99       55.05      0.98 o 
  -2   1   8      175.57      197.58      2.93 o 
  -1   1   8      138.23      126.31      1.97 o 
   0   1   8      726.14      714.23      9.50 o 
   1   1   8      697.88      673.09     10.52 o 
   2   1   8      296.86      270.95      5.79 o 
   3   1   8      407.41      418.67      8.39 o 
   4   1   8       89.95       94.91      2.44 o 
   5   1   8      131.19      107.71      4.29 o 
   6   1   8        6.26        5.76      1.18 o 
   7   1   8       15.61       11.95      1.48 o 
   8   1   8       21.05       17.25      1.80 o 
   9   1   8        7.43       12.41      1.82 o 
 -11   2   8        3.80        4.60      1.28 o 
 -10   2   8        5.61        5.20      1.28 o 
  -9   2   8       18.25       18.42      1.68 o 
  -8   2   8       85.61       86.80      4.55 o 
  -7   2   8      408.24      389.36      8.15 o 
  -6   2   8      485.29      456.16      9.15 o 
  -5   2   8      137.22      129.65      3.03 o 
  -4   2   8       65.27       66.38      3.34 o 
  -3   2   8       22.12       24.79      1.03 o 
  -2   2   8      387.80      376.60      6.16 o 
  -1   2   8       88.61       72.50      1.92 o 
   0   2   8     1057.06     1075.50     20.89 o 
   1   2   8      271.85      285.10      6.87 o 
   2   2   8      206.57      210.16      6.00 o 
   3   2   8      108.13      133.14      3.21 o 
   4   2   8        9.43       10.35      2.05 o 
   5   2   8      132.40      107.76     11.52 o 
   6   2   8        1.87        4.73      0.88 o 
   7   2   8       73.73       76.20      3.43 o 
   8   2   8       33.03       35.17      2.49 o 
   9   2   8        0.08        0.50      1.34 o 
 -10   3   8       16.59       17.67      1.73 o 
  -9   3   8        9.60        6.99      1.20 o 
  -8   3   8       53.41       50.51      2.34 o 
  -7   3   8       45.13       48.25      2.13 o 
  -6   3   8       85.13       87.36      1.87 o 
  -5   3   8       20.81       19.04      0.86 o 
  -4   3   8      118.45      118.12      2.26 o 
  -3   3   8      110.48      113.51      2.18 o 
  -2   3   8      323.91      323.02      6.64 o 
  -1   3   8      206.44      213.62      4.50 o 
   0   3   8      327.12      324.31      6.67 o 
   1   3   8       25.38       24.97      1.20 o 
   2   3   8       98.99       98.55     12.89 o 
   3   3   8      643.86      607.75     12.47 o 
   4   3   8      274.07      231.26      7.25 o 
   5   3   8       23.12       18.73      1.47 o 
   6   3   8       12.00        9.01      0.94 o 
   7   3   8        3.81        2.61      1.14 o 
   8   3   8        2.88        2.72      1.23 o 
   9   3   8        9.50        9.59      1.65 o 
  -8   4   8       28.72       30.85      1.80 o 
  -7   4   8       74.29       73.66      1.73 o 
  -6   4   8      136.48      125.19      2.96 o 
  -5   4   8       96.91       97.43      2.05 o 
  -4   4   8       14.24       13.88      0.77 o 
  -3   4   8      204.19      202.66      3.56 o 
  -2   4   8       10.54        9.32      1.56 o 
  -1   4   8      213.62      217.42      4.52 o 
   0   4   8       68.26       74.93      2.12 o 
   1   4   8      410.87      403.95      9.62 o 
   2   4   8       73.41       89.26      1.91 o 
   3   4   8      116.27      116.49      2.38 o 
   4   4   8      192.18      195.24      3.70 o 
   5   4   8       36.54       28.71      2.40 o 
   6   4   8       15.60       14.36      1.12 o 
   7   4   8        1.89        3.53      2.37 o 
   8   4   8       16.05       16.28      1.89 o 
   9   4   8        3.77        6.24      1.52 o 
  -7   5   8        2.18        5.39      1.14 o 
  -6   5   8       39.64       41.05      2.23 o 
  -5   5   8       35.43       38.38      1.50 o 
  -4   5   8       33.46       33.05      1.02 o 
  -3   5   8      398.70      399.36      6.67 o 
  -2   5   8      155.87      156.15      3.42 o 
  -1   5   8       15.52       12.08      0.88 o 
   0   5   8       24.86       25.20      1.58 o 
   1   5   8       50.05       58.52      1.39 o 
   2   5   8      496.97      494.04      8.10 o 
   3   5   8       37.92       31.57      1.13 o 
   4   5   8       61.01       69.53      1.78 o 
   5   5   8       34.70       45.63      1.46 o 
   6   5   8       32.48       31.73      1.28 o 
   7   5   8        8.93        6.81      1.04 o 
   8   5   8        8.60        9.81      1.70 o 
   9   5   8       10.36       12.39      1.92 o 
  -8   6   8       16.61       17.55      1.83 o 
  -7   6   8       39.47       45.61      2.44 o 
  -6   6   8       55.96       57.31      1.93 o 
  -5   6   8       13.75       16.06      2.16 o 
  -4   6   8      156.86      159.78      7.66 o 
  -3   6   8      197.67      191.09      6.45 o 
  -2   6   8      211.29      206.42      6.84 o 
  -1   6   8      412.61      411.11     10.85 o 
   0   6   8      190.53      173.82      3.92 o 
   1   6   8        6.55        7.10      0.66 o 
   2   6   8       71.41       64.77      1.63 o 
   3   6   8      175.80      181.45      3.53 o 
   4   6   8       71.01       72.18      1.81 o 
   5   6   8        6.82        8.75      0.80 o 
   6   6   8        8.62       11.48      0.94 o 
   7   6   8        2.42        3.31      0.80 o 
   8   6   8        6.35        6.58      1.53 o 
  -8   7   8       10.24       11.37      1.73 o 
  -7   7   8       27.83       30.69      2.17 o 
  -6   7   8       61.83       66.27      2.99 o 
  -5   7   8       80.06       79.50      3.32 o 
  -4   7   8      170.42      155.01      8.60 o 
  -3   7   8       39.77       35.14      1.52 o 
  -2   7   8       63.14       65.02      3.04 o 
  -1   7   8      178.41      164.39      5.85 o 
   0   7   8      159.25      149.35      5.45 o 
   1   7   8      129.96      116.92      4.09 o 
   2   7   8       19.94       22.93      0.99 o 
   3   7   8       60.49       61.74      1.64 o 
   4   7   8        9.09       12.09      0.86 o 
   5   7   8        5.84        2.90      0.72 o 
   6   7   8        4.49       10.14      0.91 o 
   7   7   8        8.04        7.39      0.91 o 
   8   7   8        4.17        5.65      1.53 o 
  -8   8   8        3.62        3.02      1.40 o 
  -7   8   8       20.16       13.17      1.70 o 
  -6   8   8        8.23        7.79      1.43 o 
  -5   8   8        8.17        8.13      1.30 o 
  -4   8   8        1.49        1.24      0.91 o 
  -3   8   8       22.52       20.25      1.33 o 
  -2   8   8      124.59       97.54      4.46 o 
  -1   8   8       22.56       22.99      2.08 o 
   0   8   8       29.47       28.93      2.11 o 
   1   8   8       49.21       36.44      2.39 o 
   2   8   8       12.38        9.82      1.06 o 
   3   8   8       36.23       40.62      1.79 o 
   4   8   8        9.87        9.52      1.15 o 
   5   8   8        0.57        1.66      1.76 o 
   6   8   8        5.20        2.72      0.77 o 
   7   8   8        8.56        7.31      1.62 o 
  -8   9   8        0.65        2.27      1.45 o 
  -7   9   8       25.87       23.16      2.22 o 
  -6   9   8       21.03       24.48      2.09 o 
  -5   9   8       15.47       16.82      1.67 o 
  -4   9   8       37.54       39.31      1.72 o 
  -3   9   8       83.06       75.97      4.36 o 
  -2   9   8       53.57       46.92      4.56 o 
  -1   9   8       59.54       53.68      2.97 o 
   0   9   8        6.12        6.03      1.35 o 
   1   9   8       14.72       12.35      1.74 o 
   2   9   8       22.24       26.40      2.19 o 
   3   9   8        8.59        8.86      1.10 o 
   4   9   8        5.14        3.32      0.99 o 
   5   9   8       50.01       53.44      2.24 o 
   6   9   8       16.63       17.35      3.10 o 
   7   9   8        3.93        3.06      1.72 o 
  -7  10   8       32.52       37.00      2.78 o 
  -6  10   8        5.58        8.11      1.60 o 
  -5  10   8       17.84       19.70      1.83 o 
  -4  10   8       62.16       62.31      3.01 o 
  -3  10   8       96.00       95.87      5.38 o 
  -2  10   8       29.38       32.62      1.69 o 
  -1  10   8        1.69        2.27      1.34 o 
   0  10   8       31.01       32.59      2.44 o 
   1  10   8       37.24       33.64      2.66 o 
   2  10   8       11.25        7.05      1.68 o 
   3  10   8        7.91        7.52      1.78 o 
   4  10   8        1.61        1.47      1.53 o 
   5  10   8       20.74       24.07      1.70 o 
   6  10   8        7.54       10.21      2.05 o 
  -5  11   8       34.48       35.36      2.56 o 
  -4  11   8       49.04       50.60      2.92 o 
  -3  11   8       57.33       52.89      2.21 o 
  -2  11   8       30.47       31.22      1.97 o 
  -1  11   8       49.39       45.64      2.86 o 
   0  11   8        0.26       -1.27      1.27 o 
   1  11   8        2.69        4.87      1.62 o 
   2  11   8       27.14       27.78      2.62 o 
   3  11   8        3.43        3.46      1.68 o 
   4  11   8        9.02        6.73      1.77 o 
   5  11   8       32.09       42.34      3.31 o 
  -2  12   8        4.37        5.21      1.13 o 
  -1  12   8       16.26       17.89      1.37 o 
   0  12   8       18.60       19.35      2.23 o 
   1  12   8       84.69       83.36      4.34 o 
   2  12   8       59.84       59.69      3.62 o 
   3  12   8       14.23       17.58      2.41 o 
   4  12   8        7.29        7.27      2.04 o 
  -2  13   8        7.08        7.24      1.97 o 
  -1  13   8       17.96       18.81      2.32 o 
   0  13   8       26.30       28.74      2.78 o 
   1  13   8        3.06        4.37      1.78 o 
   2  13   8        0.78        0.28      1.49 o 
  -2 -13   9       11.51       14.98      1.33 o 
  -1 -13   9        0.96        0.25      1.08 o 
   0 -13   9        2.32        0.97      0.78 o 
  -5 -12   9        5.49        7.92      1.35 o 
  -4 -12   9        4.44        2.86      0.99 o 
  -3 -12   9       35.71       35.59      1.50 o 
  -2 -12   9       36.36       34.62      1.46 o 
  -1 -12   9       17.40       15.70      1.29 o 
   0 -12   9       51.18       54.75      1.70 o 
   1 -12   9       17.56       20.26      1.17 o 
   2 -12   9        0.43       -0.16      0.72 o 
   3 -12   9       16.99       16.87      1.15 o 
  -6 -11   9       20.85       24.09      1.52 o 
  -5 -11   9       38.53       37.62      1.59 o 
  -4 -11   9       21.68       24.60      1.28 o 
  -3 -11   9        2.83        2.30      0.89 o 
  -2 -11   9        9.22       13.83      1.07 o 
  -1 -11   9       45.20       50.49      1.61 o 
   0 -11   9        6.27        6.58      0.81 o 
   1 -11   9        5.63        3.48      0.74 o 
   2 -11   9       36.45       40.05      1.44 o 
   3 -11   9        3.89        7.12      0.88 o 
   4 -11   9       15.05       18.43      1.16 o 
  -7 -10   9        2.56        3.21      0.69 o 
  -6 -10   9       19.77       20.91      1.05 o 
  -5 -10   9       19.61       17.58      0.98 o 
  -4 -10   9        2.95        2.87      0.53 o 
  -3 -10   9       72.82       73.84      1.65 o 
  -2 -10   9       36.56       39.55      1.17 o 
  -1 -10   9       62.96       56.30      1.38 o 
   0 -10   9       71.15       69.73      1.78 o 
   1 -10   9       17.96       21.70      1.13 o 
   2 -10   9       11.70       15.88      0.96 o 
   3 -10   9       12.78       16.80      1.14 o 
   4 -10   9       41.08       45.31      1.53 o 
   5 -10   9       11.15       12.00      0.99 o 
  -8  -9   9        3.25        4.51      0.83 o 
  -7  -9   9        6.20        7.03      0.78 o 
  -6  -9   9       12.79       11.16      0.80 o 
  -5  -9   9       14.17       12.82      1.47 o 
  -4  -9   9       56.56       52.15      2.16 o 
  -3  -9   9       80.09       71.95      1.43 o 
  -2  -9   9        2.92        1.26      0.46 o 
  -1  -9   9        9.35        7.57      0.51 o 
   0  -9   9       12.84       12.29      0.57 o 
   1  -9   9       17.84       16.79      0.71 o 
   2  -9   9        1.75        2.49      0.48 o 
   3  -9   9       13.85       14.04      0.79 o 
   4  -9   9        2.68        2.33      0.75 o 
   5  -9   9       11.69       11.55      0.93 o 
   6  -9   9        4.34        4.29      0.98 o 
  -9  -8   9        5.69        4.57      0.77 o 
  -8  -8   9       14.34       17.82      1.03 o 
  -7  -8   9       36.51       32.67      1.22 o 
  -6  -8   9        9.33        9.88      0.77 o 
  -5  -8   9        1.49        0.63      0.51 o 
  -4  -8   9       12.32       11.80      0.68 o 
  -3  -8   9        4.31        3.46      0.45 o 
  -2  -8   9       14.86       11.62      0.62 o 
  -1  -8   9       10.30        8.75      0.54 o 
   0  -8   9       65.29       54.18      1.02 o 
   1  -8   9       55.24       63.87      1.13 o 
   2  -8   9       27.23       36.41      0.93 o 
   3  -8   9        4.52        5.98      0.64 o 
   4  -8   9       15.35       17.34      0.76 o 
   5  -8   9       29.10       31.37      1.08 o 
   6  -8   9       16.85       13.79      1.25 o 
   7  -8   9       39.46       38.82      1.82 o 
  -9  -7   9        5.92        4.72      0.89 o 
  -8  -7   9        4.70        3.79      0.77 o 
  -7  -7   9       14.62       15.05      1.01 o 
  -6  -7   9       22.86       23.65      1.03 o 
  -5  -7   9        4.43        4.54      0.62 o 
  -4  -7   9       10.01       11.35      0.65 o 
  -3  -7   9      116.39      108.17      1.81 o 
  -2  -7   9       85.05       79.67      1.41 o 
  -1  -7   9        8.18        5.48      0.42 o 
   0  -7   9       12.73       14.50      0.56 o 
   1  -7   9       13.11       17.21      0.60 o 
   2  -7   9        2.30        1.60      0.40 o 
   3  -7   9        5.45        5.40      0.52 o 
   4  -7   9        1.15        3.70      0.51 o 
   5  -7   9        3.55        3.91      0.61 o 
   6  -7   9       21.15       26.56      1.22 o 
   7  -7   9        4.07        5.43      0.82 o 
 -10  -6   9       38.13       37.70      1.70 o 
  -9  -6   9       49.81       50.52      1.78 o 
  -8  -6   9       11.62       11.93      0.97 o 
  -7  -6   9        1.24        1.08      0.58 o 
  -6  -6   9       14.58       15.60      0.86 o 
  -5  -6   9       61.09       60.88      1.80 o 
  -4  -6   9        6.67        5.32      0.59 o 
  -3  -6   9      231.24      233.98      3.18 o 
  -2  -6   9       15.46       18.85      0.70 o 
  -1  -6   9       68.86       77.17      1.21 o 
   0  -6   9       23.80       24.08      0.65 o 
   1  -6   9        6.97        5.28      0.52 o 
   2  -6   9       24.34       24.77      0.69 o 
   3  -6   9       94.37       76.15      1.34 o 
   4  -6   9       76.04       74.97      1.36 o 
   5  -6   9       40.91       39.58      1.32 o 
   6  -6   9       34.67       35.86      1.65 o 
   7  -6   9        9.85        9.65      1.14 o 
   8  -6   9       26.82       33.87      3.48 o 
 -10  -5   9       16.62       18.99      1.28 o 
  -9  -5   9        8.53       10.78      1.29 o 
  -8  -5   9       11.12       11.21      0.94 o 
  -7  -5   9       24.17       23.88      1.05 o 
  -6  -5   9       27.32       26.62      1.01 o 
  -5  -5   9       83.19       82.94      2.22 o 
  -4  -5   9       80.41       88.25      1.76 o 
  -3  -5   9      243.81      252.22      3.39 o 
  -2  -5   9      129.75      123.37      1.86 o 
  -1  -5   9       52.89       50.22      1.00 o 
   0  -5   9      171.56      157.15      2.03 o 
   1  -5   9        2.22        1.53      0.35 o 
   2  -5   9       80.12       72.72      1.15 o 
   3  -5   9        6.07        9.04      0.62 o 
   4  -5   9       51.82       53.05      1.42 o 
   5  -5   9        1.51        0.75      0.78 o 
   6  -5   9        2.56        1.47      0.82 o 
   7  -5   9        0.28       -0.39      0.86 o 
   8  -5   9       17.09       17.49      2.81 o 
 -10  -4   9       56.05       53.63      1.91 o 
  -9  -4   9       14.02       19.12      1.21 o 
  -8  -4   9       26.07       26.20      1.10 o 
  -7  -4   9       79.97       76.71      1.73 o 
  -6  -4   9       52.19       51.48      1.33 o 
  -5  -4   9       11.55       12.87      1.08 o 
  -4  -4   9      249.99      243.31      3.78 o 
  -3  -4   9       72.41       61.91      1.38 o 
  -2  -4   9      212.91      214.73      2.87 o 
  -1  -4   9       54.15       45.06      1.12 o 
   0  -4   9      187.92      185.67      2.28 o 
   1  -4   9      120.31      115.35      1.58 o 
   2  -4   9       49.57       58.37      1.11 o 
   3  -4   9       33.67       42.41      0.93 o 
   4  -4   9        5.10        2.41      0.56 o 
   5  -4   9       35.26       29.27      1.35 o 
   6  -4   9        5.23        7.48      0.95 o 
   7  -4   9        2.78        0.41      0.78 o 
   8  -4   9        8.34       12.29      1.70 o 
 -11  -3   9        5.89        2.23      1.19 o 
 -10  -3   9        8.02        9.75      1.04 o 
  -9  -3   9       86.91       85.12      3.10 o 
  -8  -3   9       16.42       18.31      0.94 o 
  -7  -3   9       72.79       63.12      1.52 o 
  -6  -3   9        9.70        7.09      0.63 o 
  -5  -3   9      144.58      145.73      2.54 o 
  -4  -3   9       74.75       70.06      1.48 o 
  -3  -3   9       81.76       80.65      1.57 o 
  -2  -3   9      141.65      144.80      2.05 o 
  -1  -3   9      151.01      155.67      1.94 o 
   0  -3   9       73.61       63.48      1.10 o 
   1  -3   9      564.88      598.90      7.31 o 
   2  -3   9      434.76      434.24      5.43 o 
   3  -3   9       98.51       87.88      1.81 o 
   4  -3   9       39.88       40.74      1.47 o 
   5  -3   9       12.32        8.93      0.95 o 
   6  -3   9       23.64       28.63      1.47 o 
   7  -3   9       25.95       21.00      1.98 o 
   8  -3   9       14.56       14.36      1.79 o 
   9  -3   9        6.20        7.17      1.68 o 
 -11  -2   9       19.36       14.74      2.00 o 
 -10  -2   9       12.46       12.72      2.11 o 
  -9  -2   9        6.63        6.38      0.93 o 
  -8  -2   9       32.17       36.72      1.73 o 
  -7  -2   9        9.43       10.86      0.72 o 
  -6  -2   9        2.84        1.86      0.76 o 
  -5  -2   9      179.01      174.73      2.89 o 
  -4  -2   9       72.96       69.13      1.46 o 
  -3  -2   9      176.39      172.51      2.74 o 
  -2  -2   9      506.42      478.06      5.88 o 
  -1  -2   9      425.39      413.69      5.07 o 
   0  -2   9       84.83       86.87      1.36 o 
   1  -2   9     1090.14     1108.07     13.15 o 
   2  -2   9       55.23       39.21      0.87 o 
   3  -2   9      273.92      236.43      4.09 o 
   4  -2   9       10.01       13.22      0.81 o 
   5  -2   9       30.55       30.77      2.03 o 
   6  -2   9       39.99       40.21      2.28 o 
   7  -2   9       19.73       15.31      1.65 o 
   8  -2   9       22.68       24.12      2.19 o 
   9  -2   9       20.73       25.45      2.24 o 
 -11  -1   9        1.81        0.56      1.29 o 
 -10  -1   9       24.18       20.90      2.68 o 
  -9  -1   9       25.49       21.83      1.19 o 
  -8  -1   9       74.30       73.74      1.99 o 
  -7  -1   9       57.38       52.20      1.36 o 
  -6  -1   9      273.10      273.60      4.20 o 
  -5  -1   9       12.52       12.28      0.94 o 
  -4  -1   9       18.46       16.09      0.96 o 
  -3  -1   9       55.77       63.05      1.30 o 
  -2  -1   9      117.66      117.23      1.66 o 
  -1  -1   9      223.08      218.99      3.24 o 
   0  -1   9      360.44      338.55      4.87 o 
   1  -1   9      236.71      226.74      3.30 o 
   2  -1   9        2.93        2.04      0.72 o 
   3  -1   9      532.75      522.95     10.45 o 
   4  -1   9       15.05       17.19      1.63 o 
   5  -1   9        6.19       10.46      1.37 o 
   6  -1   9        3.39        0.54      1.03 o 
   7  -1   9       32.51       34.18      2.33 o 
   8  -1   9       10.56       12.07      1.73 o 
   9  -1   9        1.10        0.23      1.43 o 
 -11   0   9       12.96       13.17      1.75 o 
 -10   0   9        6.57        6.93      1.40 o 
  -9   0   9        9.46        9.75      1.73 o 
  -8   0   9        0.00       -0.18      0.63 o 
  -7   0   9        6.58        7.10      0.74 o 
  -6   0   9      252.92      246.48      3.86 o 
  -5   0   9        0.06        0.43      0.60 o 
  -4   0   9      389.46      372.57      5.39 o 
  -3   0   9        5.76        3.30      0.45 o 
  -2   0   9       72.36       67.84      1.30 o 
  -1   0   9      294.08      327.43      4.67 o 
   0   0   9      338.72      378.45      5.31 o 
   1   0   9       43.73       41.89      1.42 o 
   2   0   9       68.14       68.42      1.98 o 
   3   0   9       82.10       94.01      5.38 o 
   4   0   9       96.81       91.26      2.50 o 
   5   0   9        1.27        0.25      1.22 o 
   6   0   9       18.31       15.00      1.54 o 
   7   0   9        9.62       13.68      1.59 o 
   8   0   9       70.52       86.26      3.88 o 
   9   0   9        1.05        0.44      1.35 o 
 -11   1   9        1.95        1.82      1.25 o 
 -10   1   9       23.76       26.51      1.99 o 
  -9   1   9       25.45       19.96      1.64 o 
  -8   1   9       75.40       76.70      2.25 o 
  -7   1   9       59.12       56.35      1.61 o 
  -6   1   9      271.71      269.25      5.96 o 
  -5   1   9       13.57       11.36      1.55 o 
  -4   1   9       19.00       17.17      1.28 o 
  -3   1   9       56.32       63.73      1.87 o 
  -2   1   9      115.88      113.58      1.92 o 
  -1   1   9      216.11      214.52      3.21 o 
   0   1   9      364.80      348.51      4.85 o 
   1   1   9      230.07      217.64      4.84 o 
   2   1   9        4.38        3.51      1.18 o 
   3   1   9      530.17      512.84     10.46 o 
   4   1   9       14.22       16.94      1.12 o 
   5   1   9        6.08       11.04      1.01 o 
   6   1   9        3.61        3.40      1.13 o 
   7   1   9       33.11       29.51      2.16 o 
   8   1   9       10.15        7.51      1.49 o 
   9   1   9        1.09        1.49      1.43 o 
 -11   2   9       19.05       18.85      1.82 o 
 -10   2   9       12.79       12.10      1.50 o 
  -9   2   9        6.33        7.76      1.28 o 
  -8   2   9       31.20       30.57      2.05 o 
  -7   2   9        8.94       12.02      0.96 o 
  -6   2   9        3.44        2.41      1.69 o 
  -5   2   9      182.15      180.00      3.37 o 
  -4   2   9       74.32       69.97      1.68 o 
  -3   2   9      174.54      172.19      2.73 o 
  -2   2   9      506.77      481.26      7.84 o 
  -1   2   9      418.82      401.19      6.73 o 
   0   2   9       85.75       89.63      2.30 o 
   1   2   9     1093.30     1107.47     21.55 o 
   2   2   9       56.14       43.26      1.58 o 
   3   2   9      271.72      236.43      6.17 o 
   4   2   9       11.04       15.80      1.11 o 
   5   2   9       31.39       30.30      1.49 o 
   6   2   9       39.13       38.18      2.29 o 
   7   2   9       19.57       15.84      1.79 o 
   8   2   9       22.51       28.42      2.37 o 
   9   2   9       21.31       24.03      2.32 o 
 -10   3   9        7.82       10.64      1.42 o 
  -9   3   9       86.95       86.48      3.33 o 
  -8   3   9       15.94       17.00      1.52 o 
  -7   3   9       70.98       63.17      1.96 o 
  -6   3   9       10.94        9.17      0.84 o 
  -5   3   9      145.69      150.94      2.79 o 
  -4   3   9       73.11       71.63      1.58 o 
  -3   3   9       78.86       79.37      1.70 o 
  -2   3   9      140.80      145.89      3.33 o 
  -1   3   9      155.28      159.52      3.56 o 
   0   3   9       69.44       61.57      1.85 o 
   1   3   9      566.72      606.39     17.01 o 
   2   3   9      445.13      448.43      9.60 o 
   3   3   9       95.34       79.58      2.41 o 
   4   3   9       40.67       39.61      2.18 o 
   5   3   9       12.37        7.88      0.93 o 
   6   3   9       24.30       24.54      2.09 o 
   7   3   9       25.28       23.17      1.95 o 
   8   3   9       15.26       15.64      1.92 o 
   9   3   9        6.47        4.80      1.50 o 
  -7   4   9       81.95       78.50      2.91 o 
  -6   4   9       50.62       51.08      1.69 o 
  -5   4   9       10.14       10.92      0.66 o 
  -4   4   9      246.36      247.66      4.29 o 
  -3   4   9       77.69       69.33      1.52 o 
  -2   4   9      204.79      211.88      4.63 o 
  -1   4   9       51.77       45.35      1.52 o 
   0   4   9      189.32      190.77      4.17 o 
   1   4   9      119.49      118.95      4.05 o 
   2   4   9       48.97       54.98      2.42 o 
   3   4   9       32.72       38.76      1.58 o 
   4   4   9        5.74        4.06      0.82 o 
   5   4   9       35.17       28.44      1.45 o 
   6   4   9        4.99        7.03      1.03 o 
   7   4   9        2.86        0.94      1.24 o 
   8   4   9        8.63        9.20      1.74 o 
  -6   5   9       28.26       25.26      1.32 o 
  -5   5   9       80.76       80.67      2.35 o 
  -4   5   9       80.78       87.77      1.87 o 
  -3   5   9      249.88      261.26      4.45 o 
  -2   5   9      130.01      128.26      2.98 o 
  -1   5   9       52.80       49.93      1.60 o 
   0   5   9      173.97      169.11      3.72 o 
   1   5   9        2.24        0.79      1.10 o 
   2   5   9       79.39       69.60      1.71 o 
   3   5   9        5.88        8.24      0.81 o 
   4   5   9       52.06       52.21      1.88 o 
   5   5   9        1.64        1.61      0.83 o 
   6   5   9        2.83        2.49      0.88 o 
   7   5   9        0.23       -1.26      1.26 o 
   8   5   9       16.49       14.50      1.93 o 
  -6   6   9       15.47       17.09      1.62 o 
  -5   6   9       59.40       59.36      2.12 o 
  -4   6   9        7.66        7.12      0.82 o 
  -3   6   9      228.55      229.78      6.53 o 
  -2   6   9       15.63       18.83      1.94 o 
  -1   6   9       71.54       81.48      2.16 o 
   0   6   9       24.74       25.32      1.47 o 
   1   6   9        6.67        5.17      1.37 o 
   2   6   9       24.79       26.02      1.22 o 
   3   6   9       91.15       75.48      1.86 o 
   4   6   9       77.37       77.19      1.94 o 
   5   6   9       40.28       37.59      1.38 o 
   6   6   9       34.70       34.70      2.07 o 
   7   6   9        9.90        8.09      1.10 o 
   8   6   9       27.19       30.42      2.36 o 
  -7   7   9       14.99       15.93      1.68 o 
  -6   7   9       22.79       23.92      1.89 o 
  -5   7   9        4.13        3.97      2.19 o 
  -4   7   9        9.13       10.73      0.99 o 
  -3   7   9      117.37      107.13      4.81 o 
  -2   7   9       84.58       78.78      3.61 o 
  -1   7   9        8.18        4.55      1.39 o 
   0   7   9       12.36       15.36      1.73 o 
   1   7   9       12.96       15.95      1.69 o 
   2   7   9        2.28       -0.30      1.20 o 
   3   7   9        5.56        6.35      0.78 o 
   4   7   9        1.29        3.44      0.72 o 
   5   7   9        3.17        5.18      0.78 o 
   6   7   9       21.06       26.20      1.29 o 
   7   7   9        4.42        7.29      1.13 o 
  -7   8   9       36.49       36.80      2.43 o 
  -6   8   9        8.98        9.97      1.47 o 
  -5   8   9        1.62        0.61      0.79 o 
  -4   8   9       12.16       13.50      1.12 o 
  -3   8   9        4.47        3.95      1.65 o 
  -2   8   9       14.87       11.20      1.67 o 
  -1   8   9        9.64        5.38      1.34 o 
   0   8   9       64.24       54.04      2.99 o 
   1   8   9       56.69       65.32      3.35 o 
   2   8   9       27.01       35.71      2.47 o 
   3   8   9        4.89        6.55      1.47 o 
   4   8   9       15.65       17.65      3.33 o 
   5   8   9       30.03       30.41      1.73 o 
   6   8   9       16.35       15.79      1.45 o 
   7   8   9       40.07       34.67      2.88 o 
  -7   9   9        6.16        7.12      1.55 o 
  -6   9   9       13.07        9.82      1.57 o 
  -5   9   9       14.95       10.48      1.50 o 
  -4   9   9       54.64       50.62      2.00 o 
  -3   9   9       80.16       74.69      2.43 o 
  -2   9   9        2.89        0.19      0.85 o 
  -1   9   9        9.06        4.08      1.62 o 
   0   9   9       12.75        9.95      1.69 o 
   1   9   9       17.42       16.31      1.95 o 
   2   9   9        1.92        1.15      1.22 o 
   3   9   9       13.57       12.69      1.89 o 
   4   9   9        2.48        2.26      1.54 o 
   5   9   9       11.55       11.28      1.32 o 
   6   9   9        4.30        4.85      1.77 o 
  -6  10   9       19.85       20.76      2.12 o 
  -5  10   9       20.06       18.27      1.93 o 
  -4  10   9        3.00        3.46      0.98 o 
  -3  10   9       72.69       74.20      2.81 o 
  -2  10   9       36.30       34.49      2.81 o 
  -1  10   9       62.53       57.56      3.45 o 
   0  10   9       72.43       66.44      3.65 o 
   1  10   9       17.68       18.14      2.04 o 
   2  10   9       11.74       13.83      1.89 o 
   3  10   9       13.50       17.18      2.17 o 
   4  10   9       41.52       45.81      3.25 o 
   5  10   9       10.73        9.21      1.90 o 
  -4  11   9       21.82       22.29      2.14 o 
  -3  11   9        2.74        3.31      2.09 o 
  -2  11   9        9.63       12.17      1.24 o 
  -1  11   9       44.80       50.45      3.22 o 
   0  11   9        5.93        7.32      1.79 o 
   1  11   9        5.62        4.17      1.68 o 
   2  11   9       36.83       45.42      3.02 o 
   3  11   9        3.73        2.79      1.57 o 
   4  11   9       15.04       17.48      2.44 o 
  -2  12   9       36.16       34.81      2.79 o 
  -1  12   9       17.38       15.15      2.27 o 
   0  12   9       51.18       57.44      3.56 o 
   1  12   9       17.43       21.05      2.42 o 
   2  12   9        0.48       -0.11      1.57 o 
   3  12   9       17.30       15.69      2.42 o 
  -2  13   9       11.40       14.41      2.04 o 
  -1  13   9        1.00        0.58      1.73 o 
   0  13   9        2.40        3.55      1.79 o 
  -4 -12  10        8.41        9.45      1.36 o 
  -3 -12  10        1.05        2.98      0.86 o 
  -2 -12  10       23.21       25.66      1.34 o 
  -1 -12  10       20.91       22.75      2.82 o 
   0 -12  10       13.59       12.38      1.45 o 
   1 -12  10        4.04        3.59      0.81 o 
   2 -12  10       19.77       25.84      1.45 o 
  -6 -11  10       23.37       29.66      1.41 o 
  -5 -11  10        3.72        2.46      1.12 o 
  -4 -11  10       78.21       82.66      5.27 o 
  -3 -11  10      109.62      112.81      2.64 o 
  -2 -11  10       68.68       64.77      1.88 o 
  -1 -11  10       31.72       36.69      1.42 o 
   0 -11  10       31.51       37.96      1.71 o 
   1 -11  10       10.54       10.57      1.00 o 
   2 -11  10        1.61        1.35      0.72 o 
   3 -11  10       13.33       13.17      1.04 o 
  -7 -10  10       24.46       23.06      1.15 o 
  -6 -10  10       27.11       28.48      1.21 o 
  -5 -10  10       19.99       23.62      1.08 o 
  -4 -10  10       24.90       23.43      1.24 o 
  -3 -10  10       14.03       17.34      0.97 o 
  -2 -10  10        1.29        1.59      0.55 o 
  -1 -10  10       31.41       33.19      1.29 o 
   0 -10  10        6.73        6.22      0.76 o 
   1 -10  10        8.58        9.60      0.86 o 
   2 -10  10       51.76       55.57      1.64 o 
   3 -10  10        0.31        0.71      0.68 o 
   4 -10  10       26.46       24.55      1.21 o 
   5 -10  10       23.07       25.65      1.61 o 
  -8  -9  10        3.15        3.97      0.77 o 
  -7  -9  10        0.01       -0.61      0.61 o 
  -6  -9  10        1.90        1.19      0.62 o 
  -5  -9  10        5.35        7.62      0.75 o 
  -4  -9  10        9.60        8.79      0.85 o 
  -3  -9  10       33.18       39.38      1.15 o 
  -2  -9  10       26.62       30.69      0.91 o 
  -1  -9  10        8.91        9.56      0.70 o 
   0  -9  10        1.17        0.59      0.42 o 
   1  -9  10        2.21        1.03      0.47 o 
   2  -9  10        8.28        8.81      0.61 o 
   3  -9  10       15.89       12.31      0.91 o 
   4  -9  10       27.40       27.59      1.40 o 
   5  -9  10        7.17        6.74      1.03 o 
  -8  -8  10        2.23        1.50      0.67 o 
  -7  -8  10       14.56       17.06      1.26 o 
  -6  -8  10       22.50       21.51      1.02 o 
  -5  -8  10        6.37        6.89      0.70 o 
  -4  -8  10       11.65       14.81      0.74 o 
  -3  -8  10       19.83       17.68      0.86 o 
  -2  -8  10       14.79       18.47      0.75 o 
  -1  -8  10        8.92        9.39      0.59 o 
   0  -8  10       64.71       73.30      1.25 o 
   1  -8  10        5.79        4.83      0.50 o 
   2  -8  10       40.16       45.58      1.06 o 
   3  -8  10        6.16        8.46      0.61 o 
   4  -8  10       24.60       28.46      0.93 o 
   5  -8  10       16.62       16.48      0.99 o 
   6  -8  10        6.16        9.73      1.89 o 
  -9  -7  10       20.82       22.04      1.33 o 
  -8  -7  10       13.49       16.73      1.15 o 
  -7  -7  10        2.13        1.07      0.68 o 
  -6  -7  10        2.67        0.77      0.64 o 
  -5  -7  10       44.00       38.97      1.25 o 
  -4  -7  10        0.87        0.09      0.46 o 
  -3  -7  10       36.11       46.15      1.27 o 
  -2  -7  10       32.42       29.29      1.01 o 
  -1  -7  10        9.48       12.82      0.85 o 
   0  -7  10        8.25       11.36      0.54 o 
   1  -7  10       26.27       19.02      0.65 o 
   2  -7  10       13.23       10.80      0.59 o 
   3  -7  10        2.11        2.58      0.49 o 
   4  -7  10       64.41       71.94      1.56 o 
   5  -7  10        7.15        6.81      0.83 o 
   6  -7  10        0.64        0.46      0.68 o 
   7  -7  10       25.23       29.28      1.73 o 
  -9  -6  10        4.27        3.82      0.99 o 
  -8  -6  10       12.23        9.91      0.94 o 
  -7  -6  10        1.52        0.69      0.65 o 
  -6  -6  10       33.28       29.17      1.12 o 
  -5  -6  10       28.62       25.74      1.03 o 
  -4  -6  10        5.23        5.28      0.63 o 
  -3  -6  10       84.84       80.08      1.69 o 
  -2  -6  10       48.80       40.79      0.96 o 
  -1  -6  10        0.69       -0.35      0.35 o 
   0  -6  10        7.86        7.39      0.45 o 
   1  -6  10       26.53       25.98      0.70 o 
   2  -6  10       26.66       26.03      0.78 o 
   3  -6  10      118.03       98.38      1.62 o 
   4  -6  10       16.11       16.68      1.13 o 
   5  -6  10        0.60        1.80      0.68 o 
   6  -6  10       29.51       37.30      2.93 o 
   7  -6  10        5.23        6.13      1.64 o 
 -10  -5  10       25.35       25.15      1.43 o 
  -9  -5  10       41.73       44.79      2.15 o 
  -8  -5  10       30.32       28.37      1.34 o 
  -7  -5  10       53.47       54.02      2.03 o 
  -6  -5  10       25.61       23.02      1.01 o 
  -5  -5  10       27.86       25.60      0.98 o 
  -4  -5  10       15.49       16.18      0.84 o 
  -3  -5  10      111.01      108.36      2.05 o 
  -2  -5  10       27.43       24.95      0.85 o 
  -1  -5  10       28.11       28.84      0.91 o 
   0  -5  10       48.10       41.42      0.84 o 
   1  -5  10        7.35       10.03      0.48 o 
   2  -5  10        4.87        5.77      0.44 o 
   3  -5  10       44.56       45.93      1.98 o 
   4  -5  10       18.42       17.23      1.18 o 
   5  -5  10       39.58       34.86      1.59 o 
   6  -5  10       27.37       24.54      1.64 o 
   7  -5  10        2.36        1.21      1.28 o 
   8  -5  10       15.53       16.82      1.93 o 
 -10  -4  10       42.17       47.97      3.30 o 
  -9  -4  10        2.91        1.85      0.77 o 
  -8  -4  10       21.94       20.44      1.21 o 
  -7  -4  10      218.24      215.94      3.64 o 
  -6  -4  10       92.96       95.51      1.96 o 
  -5  -4  10       62.71       59.14      1.44 o 
  -4  -4  10       60.66       65.28      1.46 o 
  -3  -4  10       30.08       24.91      0.98 o 
  -2  -4  10       95.97       86.93      1.43 o 
  -1  -4  10       35.73       34.87      0.84 o 
   0  -4  10       63.36       55.57      0.97 o 
   1  -4  10      358.29      358.65      4.12 o 
   2  -4  10       33.96       41.97      0.95 o 
   3  -4  10      117.46      119.68      2.92 o 
   4  -4  10       80.78       72.14      2.48 o 
   5  -4  10       16.65       17.46      1.20 o 
   6  -4  10       11.47       11.24      1.09 o 
   7  -4  10        7.44        5.07      1.33 o 
   8  -4  10       27.32       30.24      2.42 o 
 -10  -3  10       22.10       26.70      1.47 o 
  -9  -3  10       13.91       11.82      1.02 o 
  -8  -3  10      110.43      107.08      2.23 o 
  -7  -3  10      527.90      517.34      7.61 o 
  -6  -3  10       38.67       38.38      1.93 o 
  -5  -3  10       60.06       58.19      1.62 o 
  -4  -3  10        0.69        0.21      0.45 o 
  -3  -3  10       17.51       18.95      0.81 o 
  -2  -3  10       16.65       13.46      0.67 o 
  -1  -3  10       24.23       21.79      0.70 o 
   0  -3  10      529.87      554.90      6.85 o 
   1  -3  10      479.32      430.33      5.32 o 
   2  -3  10        2.72        6.88      0.54 o 
   3  -3  10        6.94        5.10      0.66 o 
   4  -3  10       10.88       10.24      2.59 o 
   5  -3  10        2.04        1.06      1.35 o 
   6  -3  10       11.82        9.74      1.39 o 
   7  -3  10       38.37       45.55      2.71 o 
   8  -3  10       27.82       25.49      2.28 o 
 -11  -2  10        9.75        9.86      2.96 o 
 -10  -2  10        1.68        1.40      0.81 o 
  -9  -2  10       47.17       45.91      2.21 o 
  -8  -2  10       64.61       68.44      1.72 o 
  -7  -2  10       50.84       44.84      1.30 o 
  -6  -2  10      222.43      227.18      3.65 o 
  -5  -2  10       11.70       11.56      0.69 o 
  -4  -2  10      189.64      175.04      2.83 o 
  -3  -2  10       34.38       29.71      0.93 o 
  -2  -2  10        2.36        3.77      0.49 o 
  -1  -2  10      230.63      219.67      2.92 o 
   0  -2  10      120.56      123.19      2.08 o 
   1  -2  10       85.61       80.37      1.52 o 
   2  -2  10       45.59       44.08      1.66 o 
   3  -2  10        9.38        7.07      0.88 o 
   4  -2  10       31.05       29.56      1.85 o 
   5  -2  10        1.44        2.18      1.04 o 
   6  -2  10       14.01       13.50      1.64 o 
   7  -2  10       16.68       14.10      1.78 o 
   8  -2  10        8.09       10.76      1.78 o 
 -11  -1  10        5.70        5.28      2.91 o 
 -10  -1  10       34.32       35.64      5.80 o 
  -9  -1  10       14.93       17.58      1.16 o 
  -8  -1  10       89.12       93.95      3.94 o 
  -7  -1  10       38.05       35.31      1.38 o 
  -6  -1  10      119.66      113.55      2.14 o 
  -5  -1  10       42.24       38.83      1.13 o 
  -4  -1  10        1.99        1.38      0.47 o 
  -3  -1  10        0.76        0.90      0.58 o 
  -2  -1  10       77.01       76.64      1.50 o 
  -1  -1  10      215.69      223.18      3.39 o 
   0  -1  10       89.14       90.63      1.62 o 
   1  -1  10      963.02      956.74     14.98 o 
   2  -1  10      240.79      216.79      4.89 o 
   3  -1  10        4.51        2.36      0.77 o 
   4  -1  10        8.48        8.41      0.91 o 
   5  -1  10      110.55      105.30      4.02 o 
   6  -1  10       36.27       40.05      2.38 o 
   7  -1  10        3.35        2.27      1.35 o 
   8  -1  10       18.40       17.68      1.92 o 
 -11   0  10       12.05       10.70      1.65 o 
 -10   0  10        0.02       -0.81      1.01 o 
  -9   0  10        0.11       -0.65      0.65 o 
  -8   0  10        7.36        7.38      0.86 o 
  -7   0  10       15.54       18.58      1.07 o 
  -6   0  10       16.42       18.12      0.84 o 
  -5   0  10      235.19      239.84      3.74 o 
  -4   0  10       63.75       59.28      1.34 o 
  -3   0  10      946.35      974.59     13.28 o 
  -2   0  10      170.80      198.13      3.06 o 
  -1   0  10       62.50       76.46      1.43 o 
   0   0  10       16.82       10.73      0.67 o 
   1   0  10       31.84       35.84      1.65 o 
   2   0  10        0.99       -0.34      0.65 o 
   3   0  10        4.74        1.58      0.76 o 
   4   0  10       16.31       21.83      1.33 o 
   5   0  10       37.73       31.88      2.05 o 
   6   0  10        2.54        1.34      1.09 o 
   7   0  10        7.27        8.70      1.52 o 
   8   0  10        0.17        0.44      1.35 o 
 -11   1  10        5.87        8.26      1.48 o 
 -10   1  10       34.47       40.67      2.38 o 
  -9   1  10       14.22       16.21      1.59 o 
  -8   1  10       89.46       92.38      2.65 o 
  -7   1  10       37.95       35.87      3.27 o 
  -6   1  10      119.12      109.31      3.16 o 
  -5   1  10       44.28       42.37      2.02 o 
  -4   1  10        2.13        0.83      0.49 o 
  -3   1  10        0.66        0.60      0.44 o 
  -2   1  10       78.83       80.32      1.52 o 
  -1   1  10      217.64      228.30      3.39 o 
   0   1  10       90.50       89.35      1.84 o 
   1   1  10      960.75      952.22     18.71 o 
   2   1  10      243.44      225.96      4.92 o 
   3   1  10        4.70        2.72      1.02 o 
   4   1  10        9.19        7.90      0.97 o 
   5   1  10      109.21      111.47      3.93 o 
   6   1  10       35.97       40.67      2.39 o 
   7   1  10        3.20        2.07      1.23 o 
   8   1  10       18.40       21.46      2.09 o 
 -11   2  10        9.61       12.37      1.58 o 
 -10   2  10        1.77        1.65      1.08 o 
  -9   2  10       47.82       44.78      2.31 o 
  -8   2  10       64.55       72.39      2.34 o 
  -7   2  10       51.78       47.09      1.73 o 
  -6   2  10      223.48      224.73      5.02 o 
  -5   2  10        9.68        8.78      0.77 o 
  -4   2  10      188.40      169.73      3.28 o 
  -3   2  10       33.85       30.64      2.33 o 
  -2   2  10        2.96        3.19      0.58 o 
  -1   2  10      230.72      223.47      4.85 o 
   0   2  10      124.46      127.49      3.28 o 
   1   2  10       85.78       79.73      2.24 o 
   2   2  10       44.24       45.03      1.63 o 
   3   2  10       10.20        7.83      0.87 o 
   4   2  10       30.40       28.42      1.40 o 
   5   2  10        1.26        1.75      0.80 o 
   6   2  10       14.26       12.98      1.58 o 
   7   2  10       16.30       15.54      1.83 o 
   8   2  10        8.74        7.61      1.57 o 
  -9   3  10       14.62       14.97      1.52 o 
  -8   3  10      107.56      106.08      3.81 o 
  -7   3  10      532.99      525.29     11.83 o 
  -6   3  10       36.03       37.36      1.51 o 
  -5   3  10       61.31       58.73      2.25 o 
  -4   3  10        0.60        0.60      0.59 o 
  -3   3  10       17.91       19.91      1.04 o 
  -2   3  10       15.65       12.51      1.71 o 
  -1   3  10       23.60       22.75      1.21 o 
   0   3  10      539.38      572.85     11.26 o 
   1   3  10      473.86      415.78     11.58 o 
   2   3  10        2.73        6.76      0.87 o 
   3   3  10        6.55        4.25      0.86 o 
   4   3  10       10.34       10.93      1.05 o 
   5   3  10        1.70       -0.37      0.75 o 
   6   3  10       11.37        9.72      1.53 o 
   7   3  10       39.54       47.10      2.81 o 
   8   3  10       27.28       25.17      2.24 o 
  -7   4  10      219.41      218.58      4.87 o 
  -6   4  10       88.97       93.42      3.09 o 
  -5   4  10       63.16       60.79      3.53 o 
  -4   4  10       59.64       63.67      1.52 o 
  -3   4  10       27.66       24.09      1.07 o 
  -2   4  10       99.72       87.86      2.33 o 
  -1   4  10       33.17       31.94      1.36 o 
   0   4  10       62.10       57.59      2.66 o 
   1   4  10      356.00      357.15      7.50 o 
   2   4  10       34.22       41.94      1.61 o 
   3   4  10      118.96      122.35      3.50 o 
   4   4  10       78.64       65.02      5.92 o 
   5   4  10       17.22       16.14      3.77 o 
   6   4  10       11.93       11.99      1.14 o 
   7   4  10        7.93        8.33      1.48 o 
   8   4  10       27.54       33.17      2.47 o 
  -6   5  10       26.45       26.69      2.16 o 
  -5   5  10       27.97       28.08      1.60 o 
  -4   5  10       16.05       16.06      1.08 o 
  -3   5  10      111.41      113.68      2.27 o 
  -2   5  10       28.23       26.32      1.25 o 
  -1   5  10       27.80       30.01      1.29 o 
   0   5  10       48.29       47.22      2.61 o 
   1   5  10        7.23       10.32      1.18 o 
   2   5  10        4.81        3.06      0.84 o 
   3   5  10       43.53       38.41      5.44 o 
   4   5  10       19.62       17.73      1.65 o 
   5   5  10       40.08       33.47      1.65 o 
   6   5  10       26.36       24.14      1.58 o 
   7   5  10        2.65        2.84      1.43 o 
   8   5  10       15.97       17.42      1.94 o 
  -6   6  10       33.15       28.02      2.24 o 
  -5   6  10       30.13       29.67      1.77 o 
  -4   6  10        4.37        5.48      1.14 o 
  -3   6  10       84.98       82.93      2.43 o 
  -2   6  10       46.88       40.75      2.63 o 
  -1   6  10        0.61        0.63      1.05 o 
   0   6  10        7.12        5.94      0.78 o 
   1   6  10       26.42       25.25      2.98 o 
   2   6  10       27.98       25.88      3.78 o 
   3   6  10      116.91       94.30      2.77 o 
   4   6  10       17.44       17.66      1.32 o 
   5   6  10        0.78        1.12      0.88 o 
   6   6  10       29.32       35.78      1.80 o 
   7   6  10        5.09        7.03      1.18 o 
  -5   7  10       43.82       41.24      1.80 o 
  -4   7  10        0.82        2.10      0.79 o 
  -3   7  10       35.66       45.01      1.79 o 
  -2   7  10       31.05       30.49      2.24 o 
  -1   7  10       10.31       10.76      1.67 o 
   0   7  10        8.90       10.83      1.74 o 
   1   7  10       25.47       17.69      1.97 o 
   2   7  10       12.77        9.71      1.74 o 
   3   7  10        2.37        3.51      0.85 o 
   4   7  10       64.46       71.55      2.40 o 
   5   7  10        6.73        7.92      0.87 o 
   6   7  10        0.75        0.30      0.86 o 
   7   7  10       25.67       28.71      1.75 o 
  -6   8  10       22.72       24.22      1.97 o 
  -5   8  10        6.35        7.04      1.00 o 
  -4   8  10       11.72       15.95      1.48 o 
  -3   8  10       19.48       14.91      1.23 o 
  -2   8  10       15.31       20.80      1.99 o 
  -1   8  10        8.49        7.00      1.50 o 
   1   8  10        4.93        4.41      1.47 o 
   2   8  10       41.33       46.74      2.89 o 
   3   8  10        6.09        7.14      1.62 o 
   4   8  10       24.28       29.63      2.46 o 
   5   8  10       16.76       14.65      2.11 o 
   6   8  10        5.95        8.56      1.95 o 
  -6   9  10        1.83        2.39      1.25 o 
  -5   9  10        5.48        9.55      1.40 o 
  -4   9  10        9.35        8.00      3.39 o 
  -3   9  10       33.79       39.73      2.02 o 
  -2   9  10       26.17       27.54      2.42 o 
  -1   9  10        8.55        6.19      1.79 o 
   0   9  10        1.12       -0.51      1.27 o 
   1   9  10        2.27       -0.40      1.28 o 
   2   9  10        8.10        8.08      1.65 o 
   3   9  10       16.39       15.36      1.94 o 
   4   9  10       27.40       26.94      2.66 o 
   5   9  10        7.55        8.33      1.95 o 
  -6  10  10       26.74       25.91      2.32 o 
  -5  10  10       19.87       22.93      1.98 o 
  -4  10  10       25.01       25.48      1.60 o 
  -3  10  10       14.07       16.61      2.86 o 
  -2  10  10        1.21        1.22      1.37 o 
  -1  10  10       31.39       27.44      2.57 o 
   0  10  10        6.18        6.33      1.84 o 
   1  10  10        8.81        6.92      1.85 o 
   2  10  10       51.53       54.95      3.45 o 
   3  10  10        0.22       -0.88      1.33 o 
   4  10  10       25.78       24.06      2.63 o 
  -3  11  10      108.15      110.58      3.37 o 
  -2  11  10       69.59       64.46      2.46 o 
  -1  11  10       31.74       34.45      2.78 o 
   0  11  10       31.78       37.39      3.13 o 
   1  11  10       10.16        7.76      1.94 o 
   2  11  10        1.64        3.46      1.73 o 
   3  11  10       13.54       10.85      2.19 o 
  -2  12  10       23.30       25.05      2.74 o 
  -1  12  10       20.69       24.68      2.44 o 
   0  12  10       13.84       11.75      2.27 o 
   1  12  10        4.12        1.99      1.73 o 
  -4 -11  11        0.58       -0.42      0.96 o 
  -3 -11  11       11.18       15.16      1.65 o 
  -2 -11  11       23.54       28.89      1.66 o 
  -1 -11  11        1.65        3.29      1.15 o 
   0 -11  11       21.56       20.73      1.40 o 
   1 -11  11        5.19        4.35      0.97 o 
   2 -11  11       12.82       14.01      1.04 o 
  -6 -10  11        7.25        6.83      0.97 o 
  -5 -10  11       10.95       11.71      1.05 o 
  -4 -10  11        7.01        6.32      0.89 o 
  -3 -10  11       12.45       14.30      1.03 o 
  -2 -10  11       12.84       11.58      0.78 o 
  -1 -10  11        9.11       10.83      0.76 o 
   0 -10  11       15.75       17.14      1.83 o 
   1 -10  11        5.15        5.20      0.78 o 
   2 -10  11        9.33        8.01      0.84 o 
   3 -10  11       51.00       55.95      1.69 o 
   4 -10  11        4.22        5.55      1.44 o 
  -7  -9  11       19.41       21.04      1.11 o 
  -6  -9  11       27.20       31.19      1.48 o 
  -5  -9  11       12.20       11.31      1.00 o 
  -4  -9  11       28.65       34.55      1.42 o 
  -3  -9  11        0.26       -0.63      0.63 o 
  -2  -9  11        3.51        4.51      0.60 o 
  -1  -9  11       25.10       24.60      0.96 o 
   0  -9  11        9.26        8.01      0.76 o 
   1  -9  11       13.01       13.22      0.77 o 
   2  -9  11        6.67        6.62      0.69 o 
   3  -9  11       15.49       18.86      1.06 o 
   4  -9  11        9.97       11.86      1.20 o 
   5  -9  11        2.53        2.08      0.99 o 
  -8  -8  11        0.31        0.39      0.67 o 
  -7  -8  11        0.21        1.05      0.65 o 
  -6  -8  11       11.12        9.18      0.81 o 
  -5  -8  11       18.10       20.84      0.99 o 
  -4  -8  11       25.77       27.00      1.27 o 
  -3  -8  11        1.30        0.71      0.57 o 
  -2  -8  11        8.29        9.72      0.61 o 
  -1  -8  11       10.42       10.75      0.62 o 
   0  -8  11       18.06       18.74      0.77 o 
   1  -8  11       18.85       19.78      0.77 o 
   2  -8  11       35.55       34.57      0.96 o 
   3  -8  11       10.43       12.01      0.69 o 
   4  -8  11        3.84        3.42      0.73 o 
   5  -8  11        8.49        7.65      0.88 o 
  -8  -7  11        9.40        8.71      1.01 o 
  -7  -7  11        2.54        1.66      0.78 o 
  -6  -7  11       12.50       13.15      0.98 o 
  -5  -7  11       31.25       36.61      1.42 o 
  -4  -7  11       21.15       20.66      0.97 o 
  -3  -7  11       19.53       21.25      0.98 o 
  -2  -7  11       15.30       14.05      0.81 o 
  -1  -7  11       15.82       15.61      0.72 o 
   0  -7  11       76.48       70.64      1.35 o 
   1  -7  11        7.13        9.40      0.54 o 
   2  -7  11       15.52       15.26      0.69 o 
   3  -7  11        3.86        2.76      0.59 o 
   4  -7  11        1.20        1.05      0.69 o 
   5  -7  11       25.60       28.44      1.23 o 
   6  -7  11        3.13        1.42      1.67 o 
  -9  -6  11        1.01        0.86      0.79 o 
  -8  -6  11       10.11       12.77      1.05 o 
  -7  -6  11        5.11        2.39      0.77 o 
  -6  -6  11       19.04       21.82      1.20 o 
  -5  -6  11       40.73       38.82      1.25 o 
  -4  -6  11       60.84       49.04      1.35 o 
  -3  -6  11       67.99       71.85      1.65 o 
  -2  -6  11        2.60        3.83      1.19 o 
  -1  -6  11       65.08       71.12      1.55 o 
   0  -6  11       29.25       31.58      0.87 o 
   1  -6  11       24.75       21.59      0.70 o 
   2  -6  11       27.71       26.49      0.83 o 
   3  -6  11       51.97       49.81      1.45 o 
   4  -6  11      152.47      139.73      2.79 o 
   5  -6  11        7.91        6.02      0.80 o 
   6  -6  11        3.07        1.65      0.94 o 
   7  -6  11       10.56       12.47      1.08 o 
  -9  -5  11       25.15       25.02      1.37 o 
  -8  -5  11        0.38       -0.68      0.68 o 
  -7  -5  11       33.30       30.20      1.35 o 
  -6  -5  11        5.62        6.11      0.71 o 
  -5  -5  11       18.84       19.97      0.94 o 
  -4  -5  11        6.47        7.84      0.72 o 
  -3  -5  11      111.13      119.09      2.22 o 
  -2  -5  11       47.99       46.52      1.22 o 
  -1  -5  11       85.45       74.01      1.98 o 
   0  -5  11        7.83        5.77      0.44 o 
   1  -5  11       31.12       36.94      0.83 o 
   2  -5  11       15.74       19.68      0.73 o 
   3  -5  11       68.76       75.30      1.81 o 
   4  -5  11       16.53       14.74      1.35 o 
   5  -5  11       10.94       10.79      1.58 o 
   6  -5  11        8.99        7.76      2.59 o 
   7  -5  11       12.35       14.20      1.30 o 
 -10  -4  11       15.08       14.73      1.20 o 
  -9  -4  11       75.25       68.23      2.09 o 
  -8  -4  11       10.35       12.65      1.01 o 
  -7  -4  11        0.95        1.15      0.63 o 
  -6  -4  11        0.95        0.63      0.59 o 
  -5  -4  11      103.37       95.78      1.96 o 
  -4  -4  11       26.36       26.24      0.98 o 
  -3  -4  11      121.84      116.30      2.16 o 
  -2  -4  11      172.38      153.42      2.60 o 
  -1  -4  11       39.68       43.06      1.14 o 
   0  -4  11      134.59      131.97      2.00 o 
   1  -4  11      102.13       92.58      1.38 o 
   2  -4  11       14.39       15.46      0.88 o 
   3  -4  11       12.85       13.23      1.63 o 
   4  -4  11       50.58       53.03      2.12 o 
   5  -4  11       28.89       26.54      1.38 o 
   6  -4  11        8.01        9.27      1.44 o 
   7  -4  11       33.34       37.37      2.54 o 
 -10  -3  11       52.57       58.71      2.15 o 
  -9  -3  11       80.83       78.59      2.23 o 
  -8  -3  11       17.06       17.30      1.52 o 
  -7  -3  11        0.58        0.25      0.60 o 
  -6  -3  11       12.04       14.16      0.82 o 
  -5  -3  11       24.11       23.40      0.97 o 
  -4  -3  11       68.40       65.99      1.49 o 
  -3  -3  11        9.72        8.69      0.64 o 
  -2  -3  11       16.81       13.78      0.71 o 
  -1  -3  11      399.96      388.71      4.94 o 
   0  -3  11       52.14       52.31      1.07 o 
   1  -3  11        6.27       10.65      0.62 o 
   2  -3  11       17.99       20.08      0.99 o 
   3  -3  11       13.98       12.88      1.55 o 
   4  -3  11       49.79       48.05      2.41 o 
   5  -3  11       22.98       24.71      2.03 o 
   6  -3  11        0.11       -0.18      1.14 o 
   7  -3  11       20.61       18.04      1.97 o 
   8  -3  11        5.36        4.32      1.55 o 
 -10  -2  11        4.60        6.49      0.98 o 
  -9  -2  11        9.33       10.44      1.28 o 
  -8  -2  11       41.43       44.19      1.57 o 
  -7  -2  11        4.15        4.10      0.75 o 
  -6  -2  11      102.05       99.86      2.02 o 
  -5  -2  11        5.39        6.06      0.65 o 
  -4  -2  11       19.51       22.60      0.88 o 
  -3  -2  11      177.58      169.37      2.82 o 
  -2  -2  11      104.83       95.05      1.78 o 
  -1  -2  11       17.20       12.85      0.56 o 
   0  -2  11      175.00      165.90      2.65 o 
   1  -2  11      241.39      241.04      5.35 o 
   2  -2  11      207.23      193.73      4.41 o 
   3  -2  11       18.29       14.31      1.23 o 
   4  -2  11       12.32       12.93      1.52 o 
   5  -2  11       30.37       32.45      2.12 o 
   6  -2  11       24.17       27.12      2.05 o 
   7  -2  11        6.14        7.17      1.60 o 
   8  -2  11        7.33       10.06      1.68 o 
 -10  -1  11       52.48       57.12      6.65 o 
  -9  -1  11       19.62       20.30      1.28 o 
  -8  -1  11       35.90       34.16      2.64 o 
  -7  -1  11      162.47      158.02      4.40 o 
  -6  -1  11       47.29       40.61      1.23 o 
  -5  -1  11       54.83       54.33      1.34 o 
  -4  -1  11      105.68      104.34      1.96 o 
  -3  -1  11      167.07      153.03      2.57 o 
  -2  -1  11       22.50       16.57      0.73 o 
  -1  -1  11       75.07       74.67      2.11 o 
   0  -1  11      101.29       95.33      2.57 o 
   1  -1  11        6.94        5.60      0.93 o 
   2  -1  11       44.21       45.57      1.67 o 
   3  -1  11       19.64       21.16      1.33 o 
   4  -1  11       51.31       51.10      2.73 o 
   5  -1  11        9.01        6.82      1.40 o 
   6  -1  11        1.63        1.63      1.13 o 
   7  -1  11       16.32       13.14      1.73 o 
   8  -1  11        5.31        6.11      1.64 o 
 -10   0  11        4.72        4.46      3.11 o 
  -9   0  11       11.48        9.39      1.77 o 
  -8   0  11       24.65       27.15      1.28 o 
  -7   0  11       45.83       44.53      2.23 o 
  -6   0  11       16.96       17.36      0.88 o 
  -5   0  11      169.12      164.00      2.78 o 
  -4   0  11       35.34       39.28      1.11 o 
  -3   0  11       15.69       16.83      0.88 o 
  -2   0  11        0.01        1.64      0.46 o 
  -1   0  11       17.36       25.75      0.84 o 
   0   0  11       77.76       57.39      1.83 o 
   1   0  11       43.13       43.59      1.62 o 
   2   0  11       31.17       37.08      1.52 o 
   3   0  11        0.28       -0.39      0.68 o 
   4   0  11       11.45        7.10      0.98 o 
   5   0  11        7.53        5.18      1.24 o 
   6   0  11        7.41        8.56      1.63 o 
   7   0  11       73.56       86.72      3.93 o 
   8   0  11        2.24        1.70      1.44 o 
 -10   1  11       51.03       61.41      2.98 o 
  -9   1  11       21.30       21.51      1.85 o 
  -8   1  11       37.14       37.53      1.60 o 
  -7   1  11      160.39      144.94      6.68 o 
  -6   1  11       49.46       43.47      1.54 o 
  -5   1  11       53.72       52.43      1.56 o 
  -4   1  11      105.09      105.70      1.97 o 
  -3   1  11      166.86      157.10      2.59 o 
  -2   1  11       21.63       16.78      0.77 o 
  -1   1  11       76.59       75.06      2.20 o 
   0   1  11      100.96       98.70      2.62 o 
   1   1  11        6.55        6.49      0.82 o 
   2   1  11       44.52       46.33      1.69 o 
   3   1  11       20.35       24.24      1.31 o 
   4   1  11       49.61       49.13      1.89 o 
   5   1  11        9.96       10.14      1.10 o 
   6   1  11        1.78        1.55      1.32 o 
   7   1  11       16.46       15.32      1.90 o 
   8   1  11        5.42        6.47      1.65 o 
 -10   2  11        4.57        5.98      1.32 o 
  -9   2  11        8.99        8.53      1.35 o 
  -8   2  11       40.51       42.56      1.70 o 
  -7   2  11        4.86        7.64      1.47 o 
  -6   2  11      101.25       98.05      3.92 o 
  -5   2  11        4.30        4.88      0.78 o 
  -4   2  11       18.29       20.44      1.07 o 
  -3   2  11      176.62      177.34      3.34 o 
  -2   2  11      107.97       95.98      2.12 o 
  -1   2  11       16.16       11.57      0.95 o 
   0   2  11      171.63      160.53      3.85 o 
   1   2  11      244.48      245.17      5.37 o 
   2   2  11      205.44      191.51      4.47 o 
   3   2  11       18.42       14.43      1.12 o 
   4   2  11       12.43       12.79      1.09 o 
   5   2  11       30.83       35.39      1.69 o 
   6   2  11       24.08       27.67      2.23 o 
   7   2  11        6.66        7.73      1.59 o 
   8   2  11        7.52       10.89      1.88 o 
  -9   3  11       82.74       79.38      3.25 o 
  -8   3  11       17.33       18.56      1.30 o 
  -7   3  11        0.81        2.14      1.03 o 
  -6   3  11       11.99       12.93      2.18 o 
  -5   3  11       23.78       24.15      1.28 o 
  -4   3  11       68.74       66.14      2.03 o 
  -3   3  11       10.57       10.81      0.89 o 
  -2   3  11       17.94       15.90      1.04 o 
  -1   3  11      400.41      396.33      8.13 o 
   0   3  11       51.63       53.18      1.83 o 
   1   3  11        6.31       10.19      0.97 o 
   2   3  11       16.66       17.28      1.60 o 
   3   3  11       13.39       12.94      1.09 o 
   4   3  11       49.26       46.20      2.88 o 
   5   3  11       23.68       27.48      1.58 o 
   6   3  11        0.07       -0.28      1.20 o 
   7   3  11       20.73       21.64      2.13 o 
   8   3  11        5.35        7.27      1.63 o 
  -7   4  11        0.79        3.40      1.33 o 
  -6   4  11        0.69       -1.02      1.85 o 
  -5   4  11      105.79      100.16      2.64 o 
  -4   4  11       27.68       28.85      1.31 o 
  -3   4  11      119.29      119.32      2.77 o 
  -2   4  11      171.04      153.67      3.66 o 
  -1   4  11       42.00       43.64      1.59 o 
   0   4  11      139.16      138.06      3.33 o 
   1   4  11       99.95       87.11      2.54 o 
   2   4  11       15.03       15.30      1.16 o 
   3   4  11       11.88       11.35      1.08 o 
   4   4  11       52.05       55.71      3.60 o 
   5   4  11       28.15       25.47      1.56 o 
   6   4  11        7.75        9.28      1.74 o 
   7   4  11       32.58       33.28      2.56 o 
  -7   5  11       33.38       34.76      2.46 o 
  -6   5  11        5.89        6.69      1.50 o 
  -5   5  11       18.89       20.27      2.17 o 
  -4   5  11        5.81        3.95      1.53 o 
  -3   5  11      110.56      116.90      2.42 o 
  -2   5  11       46.20       45.65      1.63 o 
  -1   5  11       82.39       75.64      2.18 o 
   0   5  11        8.38        7.11      0.85 o 
   1   5  11       30.72       35.53      1.73 o 
   2   5  11       15.39       19.56      1.25 o 
   3   5  11       69.93       79.47      2.41 o 
   4   5  11       15.55       14.93      2.20 o 
   5   5  11       11.42       11.21      1.19 o 
   6   5  11        9.27        7.90      1.21 o 
   7   5  11       12.24       12.93      1.87 o 
  -6   6  11       18.81       22.44      2.18 o 
  -5   6  11       39.81       40.75      2.72 o 
  -4   6  11       59.59       50.10      1.87 o 
  -3   6  11       70.15       79.26      2.39 o 
  -2   6  11        2.35        2.33      1.43 o 
  -1   6  11       65.05       75.58      3.63 o 
   0   6  11       29.90       31.63      1.40 o 
   1   6  11       23.87       21.14      1.27 o 
   2   6  11       27.43       25.83      1.48 o 
   3   6  11       53.82       49.75      5.25 o 
   4   6  11      150.68      144.21      4.95 o 
   5   6  11        8.29        6.02      1.04 o 
   6   6  11        3.30        1.45      1.29 o 
   7   6  11       10.91       17.33      1.92 o 
  -6   7  11       12.63       12.93      1.89 o 
  -5   7  11       31.53       38.34      2.73 o 
  -4   7  11       22.25       22.13      1.37 o 
  -3   7  11       18.79       22.57      1.50 o 
  -2   7  11       16.81       14.86      1.92 o 
  -1   7  11       16.45       16.97      1.84 o 
   0   7  11       74.78       73.28      3.67 o 
   1   7  11        7.63       10.01      1.88 o 
   2   7  11       15.91       10.76      1.85 o 
   3   7  11        3.64        2.13      1.59 o 
   4   7  11        0.96        1.97      0.92 o 
   5   7  11       25.92       28.32      1.64 o 
   6   7  11        2.96        1.89      2.27 o 
  -5   8  11       18.36       20.86      1.41 o 
  -4   8  11       25.85       30.37      1.57 o 
  -3   8  11        1.18        0.17      1.77 o 
  -2   8  11        8.75       11.16      1.68 o 
  -1   8  11        9.95        7.44      1.72 o 
   0   8  11       17.35       17.49      2.14 o 
   1   8  11       18.31       12.53      1.99 o 
   2   8  11       35.41       30.27      2.78 o 
   3   8  11       10.17       11.78      2.08 o 
   4   8  11        4.00        0.51      1.48 o 
   5   8  11        8.59        7.05      1.95 o 
  -5   9  11       11.48       13.95      1.64 o 
  -4   9  11       28.96       37.95      3.21 o 
  -3   9  11        0.31       -1.07      1.07 o 
  -2   9  11        3.61        3.73      1.54 o 
  -1   9  11       25.18       22.53      2.24 o 
   0   9  11        9.64        4.85      1.67 o 
   1   9  11       12.91        8.93      1.73 o 
   2   9  11        6.62        5.64      1.89 o 
   3   9  11       15.30       15.11      2.32 o 
   4   9  11        9.70       10.41      2.00 o 
   5   9  11        2.55       -1.24      1.65 o 
  -5  10  11       10.99       12.20      1.74 o 
  -4  10  11        6.97        9.41      2.41 o 
  -3  10  11       12.27       14.38      1.34 o 
  -2  10  11       13.11       13.75      2.28 o 
  -1  10  11        8.92       11.72      2.00 o 
   0  10  11       15.99        8.87      1.99 o 
   1  10  11        5.61        4.51      1.79 o 
   2  10  11        8.79        8.62      1.93 o 
   3  10  11       51.56       56.44      3.77 o 
  -3  11  11       11.19       14.66      2.28 o 
  -2  11  11       23.26       30.65      2.81 o 
  -1  11  11        1.65        0.80      1.52 o 
   0  11  11       21.07       24.06      2.57 o 
   1  11  11        5.36        0.89      1.75 o 
   2  11  11       12.65       15.53      2.46 o 
  -3 -11  12        5.45        3.32      1.17 o 
  -2 -11  12       24.77       22.85      1.71 o 
  -1 -11  12       17.44       18.75      1.40 o 
   0 -11  12        3.88        3.59      2.36 o 
  -5 -10  12       24.89       23.24      1.36 o 
  -4 -10  12        1.46        1.43      0.80 o 
  -3 -10  12        1.51        0.93      0.77 o 
  -2 -10  12        9.96        8.83      1.10 o 
  -1 -10  12        2.28        4.86      0.78 o 
   0 -10  12       10.71        9.83      1.10 o 
   1 -10  12        7.47        7.55      1.04 o 
   2 -10  12        3.99        6.05      0.85 o 
  -6  -9  12       30.48       34.77      1.57 o 
  -5  -9  12        2.85        2.92      0.85 o 
  -4  -9  12       14.76       14.89      1.07 o 
  -3  -9  12       19.35       22.50      1.21 o 
  -2  -9  12        0.07       -0.48      0.65 o 
  -1  -9  12        5.15        5.78      0.66 o 
   0  -9  12       22.22       21.21      1.06 o 
   1  -9  12       18.21       25.34      1.33 o 
   2  -9  12       19.05       16.83      0.87 o 
   3  -9  12       30.93       33.62      1.63 o 
   4  -9  12       11.77       11.22      1.86 o 
  -7  -8  12       15.52       18.02      1.08 o 
  -6  -8  12        9.92       12.27      0.99 o 
  -5  -8  12        0.05        0.84      0.76 o 
  -4  -8  12        2.06        3.52      0.77 o 
  -3  -8  12        1.79        0.72      0.69 o 
  -2  -8  12       32.44       32.38      1.33 o 
  -1  -8  12       13.03       14.57      0.79 o 
   0  -8  12        1.10        1.46      0.51 o 
   1  -8  12       16.96       18.72      0.89 o 
   2  -8  12        0.45        0.42      0.56 o 
   3  -8  12        3.04        1.25      0.69 o 
   4  -8  12        1.01       -0.73      0.91 o 
  -8  -7  12       56.93       54.24      1.93 o 
  -7  -7  12       17.60       19.17      2.05 o 
  -6  -7  12       13.62       14.40      1.06 o 
  -5  -7  12       46.30       54.27      1.74 o 
  -4  -7  12        1.45        0.68      0.62 o 
  -3  -7  12       28.05       28.00      1.07 o 
  -2  -7  12       48.69       47.70      1.34 o 
  -1  -7  12        3.15        1.78      0.51 o 
   0  -7  12       11.80       11.77      0.65 o 
   1  -7  12       27.25       24.35      0.93 o 
   2  -7  12       17.33       18.13      0.85 o 
   3  -7  12       51.72       48.89      1.48 o 
   4  -7  12        4.22        4.51      1.08 o 
   5  -7  12        6.95        7.37      0.89 o 
  -8  -6  12       16.75       18.89      1.86 o 
  -7  -6  12       38.20       35.71      1.52 o 
  -6  -6  12       15.46       17.69      1.10 o 
  -5  -6  12        4.35        1.62      0.70 o 
  -4  -6  12       89.00       93.22      1.99 o 
  -3  -6  12       59.05       59.70      1.51 o 
  -2  -6  12       17.77       17.04      0.89 o 
  -1  -6  12       63.23       69.18      1.58 o 
   0  -6  12       33.52       33.33      0.93 o 
   1  -6  12       23.12       23.23      0.74 o 
   2  -6  12        5.41        4.40      0.68 o 
   3  -6  12        8.37       10.54      1.12 o 
   4  -6  12       24.85       21.71      1.15 o 
   5  -6  12        9.26        9.76      0.93 o 
   6  -6  12       21.37       25.15      1.47 o 
  -9  -5  12       18.04       18.58      1.28 o 
  -8  -5  12        0.38        0.03      0.71 o 
  -7  -5  12       94.85       90.03      2.35 o 
  -6  -5  12        2.35        1.26      0.72 o 
  -5  -5  12      100.61      108.81      2.23 o 
  -4  -5  12       97.91       97.60      2.02 o 
  -3  -5  12       96.74      106.89      2.12 o 
  -2  -5  12       10.84       14.52      1.12 o 
  -1  -5  12      124.03      124.98      2.29 o 
   0  -5  12       33.93       32.61      1.01 o 
   1  -5  12       55.53       61.52      1.35 o 
   2  -5  12       20.64       22.40      1.00 o 
   3  -5  12        4.86        5.46      0.74 o 
   4  -5  12       37.41       37.34      1.66 o 
   5  -5  12       20.36       23.78      3.17 o 
   6  -5  12        2.46        4.75      1.40 o 
  -9  -4  12        3.04        2.50      0.90 o 
  -8  -4  12       26.53       24.40      1.34 o 
  -7  -4  12       26.28       28.24      1.33 o 
  -6  -4  12       22.81       21.48      1.03 o 
  -5  -4  12        7.08        6.10      0.71 o 
  -4  -4  12       87.34       84.05      1.80 o 
  -3  -4  12      191.85      184.33      3.10 o 
  -2  -4  12       16.51       15.58      0.99 o 
  -1  -4  12       84.34       79.51      1.68 o 
   0  -4  12      168.12      167.83      2.78 o 
   1  -4  12       86.61       81.31      1.84 o 
   2  -4  12       60.85       54.42      1.55 o 
   3  -4  12       34.13       31.63      1.47 o 
   4  -4  12       20.73       19.69      2.25 o 
   5  -4  12        3.29        4.02      1.34 o 
   6  -4  12       44.91       53.74      2.96 o 
   7  -4  12       12.71       11.08      1.67 o 
  -9  -3  12       21.44       21.65      1.29 o 
  -8  -3  12       17.23       15.16      1.10 o 
  -7  -3  12       12.58       13.10      1.03 o 
  -6  -3  12       93.37       90.75      2.04 o 
  -5  -3  12        2.06        1.52      0.57 o 
  -4  -3  12      144.05      148.53      2.65 o 
  -3  -3  12       23.03       27.07      0.97 o 
  -2  -3  12       39.69       40.65      1.12 o 
  -1  -3  12       11.82       14.76      0.74 o 
   0  -3  12      379.25      356.75      7.35 o 
   1  -3  12        1.67       -0.42      0.72 o 
   2  -3  12       83.61       75.73      2.32 o 
   3  -3  12       50.41       46.41      2.48 o 
   4  -3  12        7.77        7.59      1.39 o 
   5  -3  12       49.34       52.88      2.82 o 
   6  -3  12        3.43        5.74      1.44 o 
   7  -3  12       30.24       30.37      2.49 o 
 -10  -2  12       20.11       23.85      2.71 o 
  -9  -2  12        8.80        8.67      0.96 o 
  -8  -2  12       12.38        9.88      0.98 o 
  -7  -2  12       70.77       73.58      1.75 o 
  -6  -2  12        2.91        3.35      0.62 o 
  -5  -2  12        6.51        7.28      0.82 o 
  -4  -2  12      119.10      103.91      2.01 o 
  -3  -2  12       24.77       20.56      0.86 o 
  -2  -2  12       69.71       68.77      2.00 o 
  -1  -2  12       27.58       31.26      0.99 o 
   0  -2  12      240.77      258.06      5.68 o 
   1  -2  12       14.97       10.64      1.01 o 
   2  -2  12        3.22        3.93      0.84 o 
   3  -2  12        8.99       10.23      1.01 o 
   4  -2  12        9.17       10.45      1.40 o 
   5  -2  12       19.03       19.84      1.84 o 
   6  -2  12        9.84       11.62      1.70 o 
   7  -2  12       86.01       88.58      4.06 o 
 -10  -1  12       17.99       17.14      3.28 o 
  -9  -1  12       33.23       34.97      2.13 o 
  -8  -1  12       16.87       13.41      1.01 o 
  -7  -1  12       25.19       24.02      1.04 o 
  -6  -1  12        0.82        0.29      0.52 o 
  -5  -1  12       53.57       50.75      1.32 o 
  -4  -1  12       14.46       15.03      0.79 o 
  -3  -1  12        4.96        4.74      0.56 o 
  -2  -1  12       82.28       73.72      1.54 o 
  -1  -1  12        1.60        1.97      0.62 o 
   0  -1  12        5.72        8.17      0.88 o 
   1  -1  12       71.84       71.93      2.21 o 
   2  -1  12       28.26       36.82      1.64 o 
   3  -1  12       36.06       36.04      1.82 o 
   4  -1  12        7.32       11.21      1.42 o 
   5  -1  12        8.85        8.71      1.40 o 
   6  -1  12       10.09       14.90      1.82 o 
   7  -1  12        6.76        9.92      1.62 o 
 -10   0  12       11.33       10.76      1.64 o 
  -9   0  12        0.16        0.15      0.71 o 
  -8   0  12        0.77        0.24      0.94 o 
  -7   0  12        1.80        2.05      0.76 o 
  -6   0  12       21.44       18.12      0.89 o 
  -5   0  12        5.51        5.73      0.80 o 
  -4   0  12        2.39        3.44      0.56 o 
  -3   0  12        0.11        0.74      0.48 o 
  -2   0  12        0.05        0.91      0.49 o 
  -1   0  12       18.28       14.17      1.07 o 
   0   0  12       22.02       14.75      1.17 o 
   1   0  12        8.54        8.47      0.94 o 
   2   0  12        2.90        2.29      0.86 o 
   3   0  12       10.23        6.53      0.98 o 
   4   0  12       79.27       69.08      3.05 o 
   5   0  12       44.22       46.09      2.68 o 
   6   0  12        1.76        1.68      1.38 o 
   7   0  12       26.86       27.40      2.41 o 
 -10   1  12       18.26       20.00      1.97 o 
  -9   1  12       33.00       37.44      2.93 o 
  -8   1  12       15.93       12.07      1.81 o 
  -7   1  12       25.23       22.77      1.86 o 
  -6   1  12        0.75       -0.64      0.64 o 
  -5   1  12       54.14       47.88      2.51 o 
  -4   1  12       14.57       15.90      0.94 o 
  -3   1  12        5.38        4.07      0.58 o 
  -2   1  12       80.98       72.27      2.74 o 
  -1   1  12        2.12        2.67      0.74 o 
   0   1  12        6.44        7.44      1.59 o 
   1   1  12       70.00       69.33      2.22 o 
   2   1  12       30.90       37.57      1.66 o 
   3   1  12       35.20       34.67      1.89 o 
   4   1  12        7.35        9.18      1.14 o 
   5   1  12        9.17       10.88      1.48 o 
   6   1  12       10.05       12.27      1.74 o 
   7   1  12        6.94        7.64      1.54 o 
 -10   2  12       20.21       22.59      1.98 o 
  -9   2  12        8.96        6.16      1.25 o 
  -8   2  12       12.86       11.20      1.06 o 
  -7   2  12       70.34       74.25      2.33 o 
  -6   2  12        3.21        1.78      0.73 o 
  -5   2  12        6.54        6.72      0.85 o 
  -4   2  12      119.33      100.79      2.74 o 
  -3   2  12       24.98       22.00      2.42 o 
  -2   2  12       69.94       68.79      2.11 o 
  -1   2  12       28.05       30.06      1.42 o 
   0   2  12      239.80      255.98      5.69 o 
   1   2  12       14.73        8.85      0.98 o 
   2   2  12        3.05        2.18      0.87 o 
   3   2  12        8.49        8.57      1.38 o 
   4   2  12        9.03       12.67      1.17 o 
   5   2  12       18.84       23.67      1.49 o 
   6   2  12       10.46       11.19      1.74 o 
   7   2  12       85.22       89.09      4.07 o 
  -8   3  12       17.28       17.74      1.27 o 
  -7   3  12       13.60       14.11      2.04 o 
  -6   3  12       92.27       88.25      2.58 o 
  -5   3  12        1.60        0.27      0.73 o 
  -4   3  12      145.69      155.19      5.95 o 
  -3   3  12       22.20       24.01      1.35 o 
  -2   3  12       37.69       36.24      1.55 o 
  -1   3  12       13.03       12.47      1.10 o 
   0   3  12      376.80      366.12      7.66 o 
   1   3  12        2.03        0.57      0.77 o 
   2   3  12       83.61       74.54      2.29 o 
   3   3  12       50.38       44.52      1.81 o 
   4   3  12        8.58       10.35      1.11 o 
   5   3  12       48.81       51.35      2.11 o 
   6   3  12        3.45        5.99      1.55 o 
   7   3  12       30.41       31.93      2.56 o 
  -7   4  12       26.07       28.27      2.42 o 
  -6   4  12       22.91       21.60      2.13 o 
  -5   4  12        6.97        5.50      0.88 o 
  -4   4  12       87.43       82.89      2.42 o 
  -3   4  12      193.75      186.83      4.34 o 
  -2   4  12       16.38       14.69      1.23 o 
  -1   4  12       86.65       87.10      2.55 o 
   0   4  12      164.05      163.58      6.95 o 
   1   4  12       88.98       82.43      2.84 o 
   2   4  12       60.24       54.68      2.27 o 
   3   4  12       34.85       32.09      1.60 o 
   4   4  12       19.98       16.47      1.30 o 
   5   4  12        3.44        2.99      1.74 o 
   6   4  12       45.95       56.09      3.06 o 
   7   4  12       12.48       14.40      1.89 o 
  -7   5  12       94.03       95.96      4.29 o 
  -6   5  12        2.79        3.56      1.47 o 
  -5   5  12      102.21      114.21      4.76 o 
  -4   5  12       93.65       91.82      4.24 o 
  -3   5  12       99.92      119.15      4.84 o 
  -2   5  12       12.15       14.95      1.25 o 
  -1   5  12      124.85      127.79      3.87 o 
   0   5  12       33.61       32.80      1.53 o 
   1   5  12       56.42       58.25      2.04 o 
   2   5  12       19.56       18.88      2.07 o 
   3   5  12        5.38        5.67      1.23 o 
   4   5  12       36.70       33.72      1.77 o 
   5   5  12       20.30       23.99      1.77 o 
   6   5  12        2.46        3.07      1.08 o 
  -6   6  12       15.17       19.95      2.09 o 
  -5   6  12        4.31        3.28      1.49 o 
  -4   6  12       89.70       97.00      4.41 o 
  -3   6  12       57.19       55.84      3.23 o 
  -2   6  12       18.84       19.50      2.02 o 
  -1   6  12       61.52       67.94      3.63 o 
   0   6  12       35.12       34.72      2.67 o 
   1   6  12       22.56       22.69      1.37 o 
   2   6  12        5.29        6.35      1.00 o 
   3   6  12        8.17        9.48      1.10 o 
   4   6  12       24.97       21.57      1.50 o 
   5   6  12        9.50        9.95      2.78 o 
   6   6  12       21.21       25.98      1.71 o 
  -6   7  12       14.46       20.15      2.13 o 
  -5   7  12       45.26       54.93      3.33 o 
  -4   7  12        1.86        1.55      1.35 o 
  -3   7  12       27.61       30.28      2.29 o 
  -2   7  12       48.42       48.94      3.13 o 
  -1   7  12        2.77       -0.54      1.44 o 
   0   7  12       12.48        9.47      1.83 o 
   1   7  12       26.90       22.39      2.42 o 
   2   7  12       16.63       14.37      1.98 o 
   3   7  12       51.84       49.73      3.26 o 
   4   7  12        4.10       -1.05      1.74 o 
   5   7  12        6.97        7.58      2.04 o 
  -5   8  12        0.08       -1.47      1.47 o 
  -4   8  12        2.03        1.19      1.53 o 
  -3   8  12        1.97        2.45      1.54 o 
  -2   8  12       31.58       31.58      2.56 o 
  -1   8  12       13.75       14.11      1.88 o 
   0   8  12        1.24        0.03      1.44 o 
   1   8  12       17.45       16.94      2.26 o 
   2   8  12        0.47        0.49      1.48 o 
   3   8  12        3.06        1.48      1.64 o 
  -5   9  12        2.68        2.26      1.74 o 
  -4   9  12       15.22       16.70      2.19 o 
  -3   9  12       19.10       23.64      1.54 o 
  -2   9  12        0.11       -1.42      1.44 o 
  -1   9  12        4.86        4.16      1.72 o 
   0   9  12       22.07       18.83      2.31 o 
   1   9  12       18.00       20.85      2.37 o 
   2   9  12       19.12       11.80      2.23 o 
   3   9  12       30.90       28.79      2.63 o 
  -4  10  12        1.42        0.93      1.65 o 
  -3  10  12        1.58        3.54      2.85 o 
  -2  10  12       10.16       10.45      1.22 o 
  -1  10  12        2.23        1.29      1.70 o 
   0  10  12       10.39        6.33      1.78 o 
   1  10  12        7.62        0.21      1.87 o 
   2  10  12        3.93        7.93      1.69 o 
  -3  11  12        5.64        2.52      1.84 o 
  -2  11  12       24.26       21.33      2.56 o 
  -1  11  12       17.87       19.12      2.46 o 
   0  11  12        3.76        3.81      1.90 o 
  -3 -10  13       11.80       13.27      1.59 o 
  -2 -10  13       21.37       24.01      1.75 o 
  -1 -10  13       24.81       22.93      1.54 o 
   0 -10  13       10.42       13.67      1.22 o 
  -5  -9  13       39.98       40.26      1.66 o 
  -4  -9  13        5.36        6.76      0.95 o 
  -3  -9  13        3.29        3.74      0.84 o 
  -2  -9  13       36.74       35.06      1.49 o 
  -1  -9  13        5.13        5.26      1.40 o 
   0  -9  13        5.78        5.11      0.79 o 
   1  -9  13        1.39        0.50      0.67 o 
   2  -9  13        1.50        0.38      0.78 o 
  -6  -8  13        8.61        8.96      1.12 o 
  -5  -8  13        2.55        2.92      0.82 o 
  -4  -8  13        2.65        2.26      0.93 o 
  -3  -8  13       18.64       15.54      1.09 o 
  -2  -8  13       28.02       28.44      1.37 o 
  -1  -8  13       14.16       12.81      0.97 o 
   0  -8  13       14.88       12.81      0.88 o 
   1  -8  13        3.89        3.10      0.70 o 
   2  -8  13        3.53        5.14      1.28 o 
   3  -8  13        4.67        4.95      0.76 o 
  -7  -7  13       30.94       31.90      2.45 o 
  -6  -7  13       16.70       18.21      1.20 o 
  -5  -7  13       22.59       23.55      1.29 o 
  -4  -7  13        0.56        0.91      0.83 o 
  -3  -7  13       26.68       24.45      1.22 o 
  -2  -7  13        1.76        3.44      0.74 o 
  -1  -7  13       17.24       17.52      0.92 o 
   0  -7  13       13.42       15.18      0.74 o 
   1  -7  13       40.67       37.95      4.02 o 
   2  -7  13       18.85       25.36      2.77 o 
   3  -7  13       12.24       16.45      1.02 o 
   4  -7  13        7.90        4.46      0.81 o 
  -8  -6  13        3.02        2.45      0.82 o 
  -7  -6  13       36.27       37.16      1.57 o 
  -6  -6  13       21.19       26.00      1.62 o 
  -5  -6  13        3.48        3.43      0.78 o 
  -4  -6  13       35.67       33.87      1.42 o 
  -3  -6  13       54.54       61.26      1.58 o 
  -2  -6  13        1.73        1.12      0.62 o 
  -1  -6  13       41.43       40.69      1.25 o 
   0  -6  13       11.58       12.07      0.67 o 
   1  -6  13        8.25        8.06      0.93 o 
   2  -6  13        6.17        6.89      1.35 o 
   3  -6  13       21.28       24.03      1.17 o 
   4  -6  13        0.66        2.30      0.79 o 
   5  -6  13        0.20        0.41      0.77 o 
  -8  -5  13        0.89        1.96      0.86 o 
  -7  -5  13       25.94       29.90      1.41 o 
  -6  -5  13        6.01        6.87      0.89 o 
  -5  -5  13       52.63       53.16      1.71 o 
  -4  -5  13      120.79      118.78      2.36 o 
  -3  -5  13       11.60       10.95      0.82 o 
  -2  -5  13        5.70        5.12      0.69 o 
  -1  -5  13       28.92       27.55      1.04 o 
   0  -5  13       53.17       52.30      1.56 o 
   1  -5  13       30.20       35.73      1.98 o 
   2  -5  13        2.61        2.55      0.67 o 
   3  -5  13       11.29        8.76      1.42 o 
   4  -5  13       64.96       66.74      1.84 o 
   5  -5  13        5.51        7.54      1.44 o 
  -9  -4  13        1.56        2.85      0.91 o 
  -8  -4  13       48.50       47.51      1.77 o 
  -7  -4  13       85.58       78.62      3.46 o 
  -6  -4  13      118.77      118.56      2.78 o 
  -5  -4  13       42.61       46.10      1.38 o 
  -4  -4  13      112.82      121.26      3.23 o 
  -3  -4  13       23.67       22.44      1.05 o 
  -2  -4  13        7.91       10.96      0.80 o 
  -1  -4  13       30.29       24.88      1.00 o 
   0  -4  13       66.81       64.62      2.20 o 
   1  -4  13        8.15        5.64      0.71 o 
   2  -4  13       13.30       16.09      1.40 o 
   3  -4  13        9.07        9.30      1.38 o 
   4  -4  13       10.04       13.16      1.67 o 
   5  -4  13       15.58       12.62      1.74 o 
   6  -4  13       17.83       22.44      2.17 o 
  -9  -3  13       16.39       16.48      1.44 o 
  -8  -3  13        1.43        0.35      0.87 o 
  -7  -3  13       22.91       23.83      1.30 o 
  -6  -3  13       42.79       47.33      1.41 o 
  -5  -3  13        5.19        6.15      0.70 o 
  -4  -3  13       25.37       21.27      1.00 o 
  -3  -3  13      111.98      125.60      2.35 o 
  -2  -3  13       75.99       77.95      1.70 o 
  -1  -3  13       25.27       29.06      1.50 o 
   0  -3  13       11.75        8.35      1.04 o 
   1  -3  13        9.83       10.00      1.99 o 
   2  -3  13       14.92       15.40      1.20 o 
   3  -3  13       15.30       14.23      1.55 o 
   4  -3  13       27.83       29.38      2.13 o 
   5  -3  13        7.42       10.40      1.55 o 
   6  -3  13        1.06       -0.53      1.33 o 
  -9  -2  13       11.75       12.45      2.53 o 
  -8  -2  13       23.73       22.34      1.30 o 
  -7  -2  13       38.67       36.56      2.07 o 
  -6  -2  13        5.74        5.13      0.70 o 
  -5  -2  13       23.99       21.30      1.12 o 
  -4  -2  13       37.08       35.07      1.16 o 
  -3  -2  13      103.02       95.01      1.93 o 
  -2  -2  13       19.08       19.18      0.90 o 
  -1  -2  13       56.63       57.96      1.99 o 
   0  -2  13       23.83       23.33      1.39 o 
   1  -2  13        1.32        1.68      0.87 o 
   2  -2  13        9.77        7.65      1.01 o 
   3  -2  13        2.03        3.46      1.12 o 
   4  -2  13       28.94       32.43      2.28 o 
   5  -2  13       55.97       57.28      3.04 o 
   6  -2  13       17.46       12.73      1.85 o 
  -9  -1  13        0.69       -0.33      0.78 o 
  -8  -1  13       17.55       17.54      1.16 o 
  -7  -1  13        8.30        8.06      0.89 o 
  -6  -1  13        1.66        1.08      0.60 o 
  -5  -1  13        2.50        1.97      0.61 o 
  -4  -1  13       42.66       44.92      1.25 o 
  -3  -1  13        7.32        6.94      0.69 o 
  -2  -1  13       49.13       46.16      1.76 o 
  -1  -1  13       33.10       31.84      3.38 o 
   0  -1  13      113.43      111.90      3.06 o 
   1  -1  13       50.31       49.51      1.86 o 
   2  -1  13       24.99       25.47      1.48 o 
   3  -1  13       14.10       17.72      1.84 o 
   4  -1  13        7.83        7.77      1.50 o 
   5  -1  13        1.31        2.43      1.18 o 
   6  -1  13        7.52        4.87      1.39 o 
  -9   0  13       14.64       12.65      1.13 o 
  -8   0  13        0.09       -0.42      0.83 o 
  -7   0  13        5.76        6.11      0.84 o 
  -6   0  13       14.13       12.88      1.60 o 
  -5   0  13        2.80        2.05      0.61 o 
  -4   0  13      230.26      221.92      3.61 o 
  -3   0  13        3.91        2.77      0.59 o 
  -2   0  13      216.64      200.16      4.66 o 
  -1   0  13       32.85       31.06      1.58 o 
   0   0  13       32.09       36.84      1.64 o 
   1   0  13       13.21       12.20      1.07 o 
   2   0  13        2.22        3.38      0.94 o 
   3   0  13      105.89      102.66      2.95 o 
   4   0  13       73.06       83.94      3.62 o 
   5   0  13       27.39       24.86      2.18 o 
   6   0  13        0.00       -1.24      1.24 o 
  -9   1  13        0.73        0.81      0.89 o 
  -8   1  13       17.70       19.00      1.33 o 
  -7   1  13        8.49        7.71      0.92 o 
  -6   1  13        1.63       -0.57      0.62 o 
  -5   1  13        2.37        0.95      0.71 o 
  -4   1  13       42.30       41.89      1.47 o 
  -3   1  13        6.72        7.75      0.94 o 
  -2   1  13       50.07       45.46      1.76 o 
  -1   1  13       34.20       34.19      1.57 o 
   0   1  13      112.60      118.63      3.93 o 
   1   1  13       50.09       53.19      1.97 o 
   2   1  13       24.15       24.54      1.42 o 
   3   1  13       13.97       17.46      1.29 o 
   4   1  13        7.54        8.64      1.21 o 
   5   1  13        1.28        1.87      1.19 o 
   6   1  13        7.29        6.90      1.64 o 
  -9   2  13       11.80       11.37      1.54 o 
  -8   2  13       24.00       23.07      2.02 o 
  -7   2  13       38.00       36.36      1.76 o 
  -6   2  13        5.95        5.27      0.94 o 
  -5   2  13       25.32       24.41      1.40 o 
  -4   2  13       37.30       33.18      2.99 o 
  -3   2  13      105.45       96.65      2.70 o 
  -2   2  13       17.89       16.40      1.27 o 
  -1   2  13       58.05       57.67      1.98 o 
   0   2  13       24.71       22.21      1.39 o 
   1   2  13        1.29        0.11      0.84 o 
   2   2  13       10.07        8.10      1.07 o 
   3   2  13        1.73        1.39      2.04 o 
   4   2  13       29.91       31.68      1.69 o 
   5   2  13       55.67       62.41      3.12 o 
   6   2  13       17.62       19.71      1.94 o 
  -8   3  13        1.28        1.89      1.42 o 
  -7   3  13       22.42       24.41      1.45 o 
  -6   3  13       42.07       44.11      1.82 o 
  -5   3  13        5.05        5.41      0.94 o 
  -4   3  13       24.36       19.79      1.33 o 
  -3   3  13      113.89      126.67      5.92 o 
  -2   3  13       75.20       79.36      2.43 o 
  -1   3  13       26.42       31.20      1.55 o 
   0   3  13       11.53        8.89      1.02 o 
   1   3  13       10.47       10.34      1.01 o 
   2   3  13       14.04       11.44      1.09 o 
   3   3  13       15.05       13.59      1.27 o 
   4   3  13       28.34       34.60      1.76 o 
   5   3  13        7.63        8.49      1.20 o 
   6   3  13        0.95        2.67      1.33 o 
  -7   4  13       86.13       82.16      3.97 o 
  -6   4  13      119.47      123.92      5.09 o 
  -5   4  13       41.99       48.03      2.09 o 
  -4   4  13      109.66      120.10      4.19 o 
  -3   4  13       25.02       24.26      1.44 o 
  -2   4  13        6.96        9.03      1.59 o 
  -1   4  13       29.49       26.73      1.44 o 
   0   4  13       67.11       66.64      2.20 o 
   1   4  13        8.08        4.56      0.94 o 
   2   4  13       13.04       16.15      1.21 o 
   3   4  13        9.32        9.28      2.78 o 
   4   4  13       10.45       14.27      2.78 o 
   5   4  13       15.18       14.51      2.12 o 
   6   4  13       18.01       24.52      2.29 o 
  -7   5  13       26.62       29.26      2.74 o 
  -6   5  13        5.36        7.57      1.75 o 
  -5   5  13       54.08       60.81      3.30 o 
  -4   5  13      120.57      124.03      5.21 o 
  -3   5  13       10.80        8.80      1.90 o 
  -2   5  13        5.45        3.73      1.54 o 
  -1   5  13       28.90       25.80      1.45 o 
   0   5  13       52.24       51.00      1.94 o 
   1   5  13       30.52       31.04      1.57 o 
   2   5  13        2.30        1.76      1.12 o 
   3   5  13       11.00        9.85      1.14 o 
   4   5  13       64.54       68.71      2.46 o 
   5   5  13        5.42        5.37      1.17 o 
  -6   6  13       20.55       25.21      2.59 o 
  -5   6  13        3.79        4.60      1.67 o 
  -4   6  13       36.85       39.67      2.98 o 
  -3   6  13       54.84       61.76      3.60 o 
  -2   6  13        2.07        0.48      1.40 o 
  -1   6  13       41.93       38.29      2.96 o 
   0   6  13       11.58        9.11      1.78 o 
   1   6  13        8.32        9.26      1.92 o 
   2   6  13        6.00        5.25      0.99 o 
   3   6  13       21.56       25.97      2.11 o 
   4   6  13        0.62        0.62      1.77 o 
   5   6  13        0.17       -0.95      0.95 o 
  -6   7  13       17.25       21.65      2.33 o 
  -5   7  13       22.39       23.29      2.44 o 
  -4   7  13        0.52       -0.19      1.54 o 
  -3   7  13       27.17       25.64      2.63 o 
  -2   7  13        1.55        3.37      1.49 o 
  -1   7  13       16.83       17.20      2.19 o 
   0   7  13       13.64       13.22      1.98 o 
   1   7  13       40.37       34.98      2.92 o 
   2   7  13       19.05       24.22      2.47 o 
   3   7  13       12.23       16.11      2.27 o 
   4   7  13        7.97        5.20      1.72 o 
  -5   8  13        2.59        1.99      1.69 o 
  -4   8  13        2.83        0.73      1.70 o 
  -3   8  13       18.63       15.53      2.07 o 
  -2   8  13       28.73       27.67      2.72 o 
  -1   8  13       13.92        9.45      1.85 o 
   0   8  13       14.75       10.74      2.03 o 
   1   8  13        3.99        2.66      1.70 o 
   2   8  13        3.66        1.44      1.52 o 
   3   8  13        4.47        3.27      1.90 o 
  -5   9  13       40.52       41.76      3.32 o 
  -4   9  13        5.08        1.42      1.80 o 
  -3   9  13        3.04        0.48      1.77 o 
  -2   9  13       36.96       38.71      4.02 o 
  -1   9  13        5.18        4.79      1.89 o 
   0   9  13        5.76        5.41      1.84 o 
   1   9  13        1.42        1.88      1.58 o 
   2   9  13        1.45       -1.69      1.69 o 
  -3  10  13       11.73        9.79      2.17 o 
  -2  10  13       21.30       22.94      2.66 o 
  -1  10  13       24.85       24.78      2.69 o 
   0  10  13       10.53       10.95      2.19 o 
  -3  -9  14       32.37       38.96      1.64 o 
  -2  -9  14       21.42       21.63      1.30 o 
  -1  -9  14       36.91       41.44      3.01 o 
   0  -9  14       12.23       12.83      1.29 o 
  -5  -8  14       16.93       14.48      1.18 o 
  -4  -8  14        5.35        6.78      0.97 o 
  -3  -8  14        0.58        1.10      0.77 o 
  -2  -8  14        8.79       10.97      0.99 o 
  -1  -8  14        4.78        1.48      0.79 o 
   0  -8  14       22.10       26.76      1.62 o 
   1  -8  14       12.77       15.95      1.20 o 
   2  -8  14        0.63        2.42      0.89 o 
  -6  -7  14        0.16       -0.80      1.44 o 
  -5  -7  14        1.85        0.94      1.17 o 
  -4  -7  14        3.03        1.99      0.78 o 
  -3  -7  14       15.79       15.63      1.09 o 
  -2  -7  14       45.44       47.72      1.64 o 
  -1  -7  14       13.59       13.73      1.03 o 
   0  -7  14        8.42       11.63      1.13 o 
   1  -7  14        0.50        0.32      0.78 o 
   2  -7  14        0.72        0.15      0.86 o 
   3  -7  14        0.33        0.87      0.87 o 
  -7  -6  14        4.34        3.05      0.92 o 
  -6  -6  14       15.76       15.72      1.18 o 
  -5  -6  14       47.04       47.97      1.72 o 
  -4  -6  14        4.57        4.42      0.83 o 
  -3  -6  14        5.12        5.13      1.44 o 
  -2  -6  14        8.53        8.58      0.91 o 
  -1  -6  14       35.38       35.00      1.41 o 
   0  -6  14       13.98       16.75      1.25 o 
   1  -6  14       24.63       26.75      1.41 o 
   2  -6  14        7.78        8.91      1.03 o 
   3  -6  14        9.99       10.23      1.35 o 
   4  -6  14        2.83        2.32      0.90 o 
  -7  -5  14       58.02       54.31      1.88 o 
  -6  -5  14       62.38       62.20      1.96 o 
  -5  -5  14       13.95       15.82      1.11 o 
  -4  -5  14       79.60       79.64      2.15 o 
  -3  -5  14       72.84       72.25      1.75 o 
  -2  -5  14       23.12       25.06      1.07 o 
  -1  -5  14        4.06        4.64      1.13 o 
   0  -5  14       10.54       10.15      1.12 o 
   1  -5  14        2.71        3.45      0.87 o 
   2  -5  14        0.47        0.12      0.77 o 
   3  -5  14       18.95       20.48      1.40 o 
   4  -5  14       13.51       14.44      1.29 o 
  -8  -4  14       34.70       37.66      1.62 o 
  -7  -4  14        2.34        1.39      0.81 o 
  -6  -4  14       44.78       49.67      1.75 o 
  -5  -4  14       62.30       57.85      1.84 o 
  -4  -4  14       18.28       17.19      0.96 o 
  -3  -4  14       48.02       50.14      1.71 o 
  -2  -4  14       87.54       83.56      1.84 o 
  -1  -4  14       41.21       45.25      1.84 o 
   0  -4  14       30.18       28.92      1.59 o 
   1  -4  14       98.86      104.15      2.99 o 
   2  -4  14       46.41       45.86      1.82 o 
   3  -4  14       23.89       22.40      1.98 o 
   4  -4  14        2.48        1.17      1.33 o 
   5  -4  14       14.05       15.63      1.84 o 
  -8  -3  14        6.81        7.36      1.00 o 
  -7  -3  14       38.48       36.10      1.56 o 
  -6  -3  14       39.73       40.15      1.56 o 
  -5  -3  14       37.73       38.90      1.31 o 
  -4  -3  14      130.08      132.54      2.54 o 
  -3  -3  14       52.71       50.19      1.42 o 
  -2  -3  14       30.37       28.03      1.57 o 
  -1  -3  14       25.92       29.13      1.60 o 
   0  -3  14       31.61       38.53      2.34 o 
   1  -3  14       15.90       16.07      1.22 o 
   2  -3  14        5.10        6.38      1.00 o 
   3  -3  14       21.19       20.94      1.90 o 
   4  -3  14       26.26       25.89      2.24 o 
   5  -3  14       11.11       13.52      1.85 o 
  -8  -2  14       15.74       13.99      1.12 o 
  -7  -2  14        7.43        9.25      1.00 o 
  -6  -2  14       37.17       36.22      1.51 o 
  -5  -2  14        7.39        7.88      0.78 o 
  -4  -2  14       43.42       41.43      1.33 o 
  -3  -2  14       48.55       44.96      1.32 o 
  -2  -2  14        2.75        2.32      2.15 o 
  -1  -2  14       43.87       47.89      1.84 o 
   0  -2  14       10.40       10.15      1.03 o 
   1  -2  14       18.45       20.16      2.68 o 
   2  -2  14       14.49        9.24      1.12 o 
   3  -2  14        5.58        4.24      1.33 o 
   4  -2  14        6.86        6.62      1.39 o 
   5  -2  14        3.39        4.60      1.38 o 
  -8  -1  14        0.90        0.05      0.89 o 
  -7  -1  14       21.69       21.64      1.25 o 
  -6  -1  14       20.95       25.48      1.31 o 
  -5  -1  14        1.40        2.11      0.68 o 
  -4  -1  14       12.60       16.13      0.99 o 
  -3  -1  14       13.21       16.14      1.24 o 
  -2  -1  14       43.09       45.18      1.81 o 
  -1  -1  14       49.95       53.38      2.22 o 
   0  -1  14        4.22        5.99      0.98 o 
   1  -1  14       14.05       17.28      1.28 o 
   2  -1  14        6.34        7.66      1.05 o 
   3  -1  14        8.40       10.24      1.17 o 
   4  -1  14        6.52        7.34      1.40 o 
   5  -1  14       10.03       11.04      1.62 o 
  -8   0  14        0.58        1.00      1.13 o 
  -7   0  14       16.01       18.36      1.65 o 
  -6   0  14       49.98       47.10      3.00 o 
  -5   0  14       66.60       69.61      3.72 o 
  -4   0  14        4.12        3.87      0.79 o 
  -3   0  14       54.79       59.59      2.11 o 
  -2   0  14        2.97        1.95      1.53 o 
  -1   0  14        2.85        3.69      0.88 o 
   0   0  14       36.37       33.80      1.62 o 
   1   0  14        1.26        3.41      1.52 o 
   2   0  14        5.12        3.70      0.96 o 
   3   0  14        4.99        7.17      1.12 o 
   4   0  14        4.78        4.00      1.38 o 
   5   0  14        8.23        6.72      1.57 o 
  -8   1  14        0.92        0.18      0.87 o 
  -7   1  14       21.80       21.71      1.76 o 
  -6   1  14       20.67       24.14      1.60 o 
  -5   1  14        1.34        1.78      0.77 o 
  -4   1  14       13.09       14.13      1.22 o 
  -3   1  14       13.23       15.16      1.22 o 
  -2   1  14       42.89       47.65      1.86 o 
  -1   1  14       48.65       56.50      2.07 o 
   0   1  14        5.02        5.94      1.02 o 
   1   1  14       13.30       17.31      1.32 o 
   2   1  14        6.68        8.15      1.52 o 
   3   1  14        8.40       10.42      1.20 o 
   4   1  14        6.55        6.06      1.16 o 
   5   1  14       10.24        9.67      1.67 o 
  -8   2  14       16.37       15.06      1.26 o 
  -7   2  14        7.06       10.58      1.85 o 
  -6   2  14       37.42       35.25      1.70 o 
  -5   2  14        6.66        6.88      1.00 o 
  -4   2  14       43.11       44.56      1.85 o 
  -3   2  14       47.81       44.68      1.84 o 
  -2   2  14        3.01        2.38      0.95 o 
  -1   2  14       42.87       41.96      1.81 o 
   0   2  14       10.67        8.32      1.00 o 
   1   2  14       18.40       19.29      1.35 o 
   2   2  14       14.70       12.48      1.18 o 
   3   2  14        5.73        5.73      1.08 o 
   4   2  14        6.73        6.05      1.67 o 
   5   2  14        3.47        4.54      1.37 o 
  -8   3  14        6.47        6.43      1.80 o 
  -7   3  14       39.41       37.88      3.75 o 
  -6   3  14       39.95       41.70      1.81 o 
  -5   3  14       38.45       40.67      1.76 o 
  -4   3  14      129.01      137.69      5.12 o 
  -3   3  14       54.31       54.20      2.60 o 
  -2   3  14       28.77       24.41      1.52 o 
  -1   3  14       25.16       28.79      1.60 o 
   0   3  14       31.89       37.39      1.70 o 
   1   3  14       15.69       14.81      1.17 o 
   2   3  14        5.18        5.27      1.32 o 
   3   3  14       21.63       25.02      1.60 o 
   4   3  14       25.55       23.70      1.56 o 
   5   3  14       10.95        7.32      1.57 o 
  -7   4  14        2.62        1.60      1.54 o 
  -6   4  14       43.08       50.25      3.31 o 
  -5   4  14       64.49       62.13      3.61 o 
  -4   4  14       18.61       18.51      2.68 o 
  -3   4  14       48.01       51.61      2.00 o 
  -2   4  14       88.45       85.63      3.23 o 
  -1   4  14       42.33       42.80      1.82 o 
   0   4  14       29.37       27.62      1.53 o 
   1   4  14      100.18      103.68      3.00 o 
   2   4  14       45.36       44.76      1.95 o 
   3   4  14       24.33       27.27      1.59 o 
   4   4  14        2.38        2.50      1.02 o 
   5   4  14       14.13       15.90      1.42 o 
  -7   5  14       58.12       64.64      3.63 o 
  -6   5  14       61.18       64.29      3.72 o 
  -5   5  14       13.61       17.64      2.16 o 
  -4   5  14       80.18       76.06      4.02 o 
  -3   5  14       72.54       70.11      3.83 o 
  -2   5  14       23.55       24.03      2.46 o 
  -1   5  14        4.37        4.83      0.97 o 
   0   5  14       10.16        7.59      1.08 o 
   1   5  14        2.84        3.01      1.94 o 
   2   5  14        0.42        0.07      0.87 o 
   3   5  14       18.70       16.91      1.36 o 
   4   5  14       14.10       13.70      1.41 o 
  -6   6  14       16.43       19.81      2.33 o 
  -5   6  14       46.20       48.10      3.38 o 
  -4   6  14        4.96        3.07      1.83 o 
  -3   6  14        5.03        1.20      1.74 o 
  -2   6  14        8.32        7.78      1.95 o 
  -1   6  14       35.18       32.05      2.72 o 
   0   6  14       14.41       15.83      2.16 o 
   1   6  14       24.44       24.23      2.59 o 
   2   6  14        7.83        8.33      2.02 o 
   3   6  14        9.68        7.32      2.00 o 
   4   6  14        3.03        2.37      1.79 o 
  -6   7  14        0.13       -1.62      1.62 o 
  -5   7  14        1.89       -0.20      1.69 o 
  -4   7  14        3.08       -1.27      1.69 o 
  -3   7  14       15.70       18.26      2.42 o 
  -2   7  14       45.47       47.49      3.37 o 
  -1   7  14       13.62       13.72      2.19 o 
   0   7  14        8.42        7.28      1.82 o 
   1   7  14        0.54       -0.19      1.47 o 
   2   7  14        0.74       -1.54      1.54 o 
   3   7  14        0.36       -1.60      1.60 o 
  -5   8  14       16.92       13.56      2.29 o 
  -4   8  14        5.36        7.78      2.09 o 
  -3   8  14        0.59        0.70      1.63 o 
  -2   8  14        8.97        7.14      1.92 o 
  -1   8  14        4.58        2.37      1.65 o 
   0   8  14       22.29       27.43      2.68 o 
   1   8  14       12.41       14.23      2.14 o 
  -3   9  14       32.64       36.76      3.31 o 
  -2   9  14       21.20       22.45      2.71 o 
  -1   9  14       37.32       34.57      3.21 o 
  -2  -8  15       27.36       34.94      1.97 o 
  -4  -7  15        0.49       -0.44      1.14 o 
  -3  -7  15        9.97       14.96      1.16 o 
  -2  -7  15        8.07        9.63      1.18 o 
  -1  -7  15       10.60       12.41      1.30 o 
   0  -7  15        5.70        5.80      1.44 o 
   1  -7  15        0.90       -0.89      1.14 o 
  -5  -6  15        7.35        7.55      1.00 o 
  -4  -6  15        4.75        2.99      0.86 o 
  -3  -6  15       21.35       25.71      1.71 o 
  -2  -6  15        5.26        6.40      0.89 o 
  -1  -6  15       58.86       66.29      2.39 o 
   0  -6  15       24.19       20.77      1.47 o 
   1  -6  15       20.71       20.22      1.97 o 
   2  -6  15       12.28       13.19      1.20 o 
  -6  -5  15       43.09       39.12      1.65 o 
  -5  -5  15       28.45       28.77      1.44 o 
  -4  -5  15        1.09        0.30      0.78 o 
  -3  -5  15       15.09       16.24      1.13 o 
  -2  -5  15       31.42       32.92      3.33 o 
  -1  -5  15       11.69       10.91      1.22 o 
   0  -5  15       20.76       25.71      2.23 o 
   1  -5  15        6.34        6.48      1.53 o 
   2  -5  15       12.11       11.73      1.73 o 
   3  -5  15       47.67       54.08      2.13 o 
  -7  -4  15       68.02       71.77      2.21 o 
  -6  -4  15       17.60       20.28      1.27 o 
  -5  -4  15       70.14       62.33      1.95 o 
  -4  -4  15       33.48       31.40      2.25 o 
  -3  -4  15        6.32        7.59      0.92 o 
  -2  -4  15        0.30        1.24      1.00 o 
  -1  -4  15        1.19        0.52      0.88 o 
   0  -4  15       12.91       14.51      1.30 o 
   1  -4  15        8.84       14.67      1.31 o 
   2  -4  15        6.41        3.71      1.32 o 
   3  -4  15       32.06       34.53      1.71 o 
  -7  -3  15        5.61        8.32      1.03 o 
  -6  -3  15       36.59       38.50      1.91 o 
  -5  -3  15        0.31       -0.82      0.82 o 
  -4  -3  15        1.71        0.44      0.64 o 
  -3  -3  15       39.08       41.00      1.85 o 
  -2  -3  15       23.99       29.71      3.20 o 
  -1  -3  15       20.49       26.77      1.64 o 
   0  -3  15       16.69       16.08      1.32 o 
   1  -3  15       16.47       14.78      1.82 o 
   2  -3  15       20.34       19.08      1.93 o 
   3  -3  15        9.89       11.93      1.68 o 
   4  -3  15        2.00        1.60      1.30 o 
  -7  -2  15        1.95        2.29      0.81 o 
  -6  -2  15       39.33       37.77      1.59 o 
  -5  -2  15        5.47        5.45      0.91 o 
  -4  -2  15       23.67       19.71      1.26 o 
  -3  -2  15       19.19       19.60      1.36 o 
  -2  -2  15       24.44       23.11      3.40 o 
  -1  -2  15       17.78       17.17      1.30 o 
   0  -2  15       13.03       14.52      1.23 o 
   1  -2  15        2.26        1.07      1.50 o 
   2  -2  15       32.72       33.14      1.74 o 
   3  -2  15       39.30       40.56      2.62 o 
   4  -2  15       20.33       22.52      2.26 o 
  -8  -1  15        3.38        2.85      0.86 o 
  -7  -1  15       61.31       55.76      1.95 o 
  -6  -1  15       13.02       13.53      1.07 o 
  -5  -1  15        1.79        0.41      0.73 o 
  -4  -1  15        2.47        3.53      1.01 o 
  -3  -1  15       25.25       28.33      1.54 o 
  -2  -1  15        2.59        0.41      0.85 o 
  -1  -1  15       12.97        9.27      1.09 o 
   0  -1  15       10.63       12.88      2.56 o 
   1  -1  15       11.20        9.62      1.12 o 
   2  -1  15        7.61        8.63      1.17 o 
   3  -1  15        9.90       10.66      1.67 o 
   4  -1  15        9.99        6.23      1.58 o 
  -8   0  15        0.21       -0.85      1.13 o 
  -7   0  15       11.08       15.80      1.96 o 
  -6   0  15        1.02        2.87      0.85 o 
  -5   0  15       35.92       36.31      1.48 o 
  -4   0  15        5.45        6.12      1.00 o 
  -3   0  15       58.19       59.49      2.21 o 
  -2   0  15        8.43        8.05      1.06 o 
  -1   0  15        4.50        3.77      1.02 o 
   0   0  15        1.15        0.62      0.95 o 
   1   0  15        6.19        7.34      1.83 o 
   2   0  15        6.42        6.18      1.52 o 
   3   0  15        8.83        8.91      1.20 o 
   4   0  15        0.01        0.65      1.37 o 
  -8   1  15        3.67        2.28      0.96 o 
  -7   1  15       60.65       56.82      3.07 o 
  -6   1  15       13.26       12.95      1.44 o 
  -5   1  15        1.76        0.78      0.91 o 
  -4   1  15        2.51        2.95      0.91 o 
  -3   1  15       25.07       28.24      1.52 o 
  -2   1  15        2.71       -0.20      0.87 o 
  -1   1  15       13.38        8.45      1.08 o 
   0   1  15       10.52       11.94      1.12 o 
   1   1  15       11.09        8.89      1.16 o 
   2   1  15        7.89        6.38      1.15 o 
   3   1  15       10.39        9.66      1.30 o 
   4   1  15        9.68        7.49      1.62 o 
  -7   2  15        1.80        1.55      0.93 o 
  -6   2  15       39.64       41.55      2.00 o 
  -5   2  15        5.93        7.18      1.02 o 
  -4   2  15       22.97       17.07      1.38 o 
  -3   2  15       19.88       22.17      1.41 o 
  -2   2  15       24.22       21.81      1.50 o 
  -1   2  15       18.26       18.28      1.41 o 
   0   2  15       12.65       13.61      1.24 o 
   1   2  15        2.37        0.91      0.93 o 
   2   2  15       32.28       32.76      1.78 o 
   3   2  15       39.88       40.84      2.02 o 
   4   2  15       20.10       21.08      1.60 o 
  -7   3  15        5.39        7.71      1.87 o 
  -6   3  15       36.60       38.05      1.78 o 
  -5   3  15        0.30       -0.35      0.89 o 
  -4   3  15        1.63        1.11      0.94 o 
  -3   3  15       38.74       41.81      1.84 o 
  -2   3  15       24.52       28.96      1.64 o 
  -1   3  15       20.78       24.87      1.54 o 
   0   3  15       16.72       15.35      1.31 o 
   1   3  15       16.72       12.92      1.91 o 
   2   3  15       19.72       18.02      1.46 o 
   3   3  15       10.45       14.01      1.55 o 
   4   3  15        1.99        1.58      1.13 o 
  -7   4  15       68.51       73.39      4.05 o 
  -6   4  15       16.80       18.24      2.42 o 
  -5   4  15       70.09       66.56      3.87 o 
  -4   4  15       34.76       28.54      2.86 o 
  -3   4  15        5.92        6.01      1.08 o 
  -2   4  15        0.27       -0.85      0.85 o 
  -1   4  15        1.02        0.58      0.91 o 
   0   4  15       12.72       12.28      1.26 o 
   1   4  15        8.77       10.84      1.23 o 
   2   4  15        6.48        4.60      1.12 o 
   3   4  15       31.53       32.43      1.86 o 
  -6   5  15       43.24       43.72      3.27 o 
  -5   5  15       28.29       24.86      2.67 o 
  -4   5  15        1.03       -1.33      1.64 o 
  -3   5  15       14.87       15.32      2.34 o 
  -2   5  15       31.26       33.38      2.99 o 
  -1   5  15       11.81       10.56      2.00 o 
   0   5  15       20.79       22.78      2.59 o 
   1   5  15        6.06        6.16      1.12 o 
   2   5  15       12.41       11.36      1.28 o 
   3   5  15       47.99       53.71      2.28 o 
  -5   6  15        7.00        7.33      2.07 o 
  -4   6  15        4.50        3.51      1.97 o 
  -3   6  15       21.53       24.62      2.67 o 
  -2   6  15        4.98        5.14      2.00 o 
  -1   6  15       59.66       73.52      4.14 o 
   0   6  15       23.08       24.06      2.52 o 
   1   6  15       20.96       24.82      2.63 o 
   2   6  15       12.30       10.51      2.08 o 
  -4   7  15        0.44       -1.67      1.75 o 
  -3   7  15       10.16       14.67      2.29 o 
  -2   7  15        7.82        5.80      2.13 o 
  -1   7  15       10.88       13.18      2.22 o 
   0   7  15        5.88        4.96      1.97 o 
   1   7  15        0.81       -1.04      1.78 o 
  -2   8  15       28.09       37.75      3.36 o 
  -3  -6  16       32.39       38.30      1.88 o 
  -2  -6  16        3.28        2.64      1.32 o 
  -1  -6  16       18.25       18.80      1.51 o 
   0  -6  16        0.25       -0.89      1.23 o 
  -4  -5  16        0.68        1.34      0.87 o 
  -3  -5  16       30.35       33.95      1.85 o 
  -2  -5  16       22.34       24.69      1.69 o 
  -1  -5  16        2.16        0.58      1.01 o 
   0  -5  16        6.17        7.26      3.06 o 
   1  -5  16       47.26       50.87      2.94 o 
  -5  -4  16       10.78       11.78      1.08 o 
  -4  -4  16       65.04       65.61      2.48 o 
  -3  -4  16       55.45       55.82      2.20 o 
  -2  -4  16       18.44       19.44      3.42 o 
  -1  -4  16       35.57       36.90      2.54 o 
   0  -4  16       47.46       48.53      2.12 o 
   1  -4  16        0.18        0.99      1.40 o 
   2  -4  16        2.29        1.19      1.33 o 
  -6  -3  16       27.04       25.91      1.42 o 
  -5  -3  16       13.67       12.20      1.07 o 
  -4  -3  16       13.73       12.28      1.22 o 
  -3  -3  16       19.84       20.69      1.53 o 
  -2  -3  16       53.48       48.12      2.05 o 
  -1  -3  16        3.81        3.93      1.05 o 
   0  -3  16       28.29       28.33      1.77 o 
   1  -3  16        4.28        4.70      1.11 o 
   2  -3  16       20.15       23.71      2.26 o 
  -6  -2  16        3.98        4.78      0.89 o 
  -5  -2  16       17.50       16.20      1.87 o 
  -4  -2  16       13.94       15.33      1.31 o 
  -3  -2  16        2.45        1.76      0.89 o 
  -2  -2  16        1.95        1.55      0.98 o 
  -1  -2  16        3.65        0.92      1.20 o 
   0  -2  16       13.44       14.81      1.35 o 
   1  -2  16        4.48        7.29      1.65 o 
   2  -2  16       13.13       16.10      1.85 o 
   3  -2  16        9.35       12.64      1.85 o 
  -6  -1  16        1.96        2.28      1.12 o 
  -5  -1  16        5.03        5.97      2.20 o 
  -4  -1  16        6.28        8.30      1.13 o 
  -3  -1  16       10.71        7.76      1.16 o 
  -2  -1  16       30.66       34.71      1.78 o 
  -1  -1  16       16.04       15.16      1.38 o 
   0  -1  16       16.09       18.38      1.40 o 
   1  -1  16       19.18       19.37      1.50 o 
   2  -1  16        1.01        0.08      1.01 o 
   3  -1  16       14.33       16.29      1.98 o 
  -6   0  16        4.93        4.79      1.05 o 
  -5   0  16        8.52       10.88      1.24 o 
  -4   0  16       22.75       23.30      1.54 o 
  -3   0  16       48.89       43.20      1.93 o 
  -2   0  16        2.84        4.33      1.03 o 
  -1   0  16        0.28        0.66      0.88 o 
   0   0  16        5.35        2.55      1.03 o 
   1   0  16       33.28       34.10      1.77 o 
   2   0  16        1.88        0.34      1.04 o 
   3   0  16        0.47       -0.81      1.19 o 
  -6   1  16        1.95        2.42      1.31 o 
  -5   1  16        5.13        4.46      1.09 o 
  -4   1  16        6.25        8.45      1.56 o 
  -3   1  16       10.56        8.10      1.14 o 
  -2   1  16       31.06       34.57      2.08 o 
  -1   1  16       15.92       15.62      1.41 o 
   0   1  16       16.90       17.86      1.39 o 
   1   1  16       18.58       16.54      1.46 o 
   2   1  16        1.18        0.58      1.75 o 
   3   1  16       14.33       15.72      1.49 o 
  -6   2  16        3.97        4.18      1.06 o 
  -5   2  16       17.05       14.81      1.33 o 
  -4   2  16       14.32       17.11      1.37 o 
  -3   2  16        2.45        1.31      1.21 o 
  -2   2  16        1.80        1.70      0.99 o 
  -1   2  16        3.52        2.83      1.02 o 
   0   2  16       13.46       15.11      1.32 o 
   1   2  16        4.69        2.97      1.12 o 
   2   2  16       12.84       14.29      1.44 o 
   3   2  16        8.92       11.17      1.33 o 
  -6   3  16       26.91       25.41      2.63 o 
  -5   3  16       13.58       12.22      1.25 o 
  -4   3  16       13.49       14.95      1.34 o 
  -3   3  16       19.74       17.69      1.44 o 
  -2   3  16       53.81       47.56      2.04 o 
  -1   3  16        3.60        4.48      1.10 o 
   0   3  16       28.15       29.63      1.75 o 
   1   3  16        4.72        3.82      1.02 o 
   2   3  16       20.36       24.96      1.74 o 
  -5   4  16       10.99       10.40      2.24 o 
  -4   4  16       64.14       69.63      4.14 o 
  -3   4  16       55.48       63.00      3.91 o 
  -2   4  16       17.66       17.39      1.43 o 
  -1   4  16       36.59       36.80      2.35 o 
   0   4  16       46.54       43.88      2.96 o 
   1   4  16        0.17        1.01      1.05 o 
   2   4  16        2.39        2.32      1.17 o 
  -4   5  16        0.65        2.64      2.03 o 
  -3   5  16       31.10       30.25      3.18 o 
  -2   5  16       21.95       23.80      2.83 o 
  -1   5  16        2.08       -0.60      1.88 o 
   0   5  16        5.99        7.04      2.02 o 
   1   5  16       47.87       53.81      3.76 o 
  -3   6  16       31.73       38.09      3.47 o 
  -2   6  16        3.50        4.00      2.12 o 
  -1   6  16       18.17       21.43      2.58 o 
  -2  -4  17       20.73       21.35      1.91 o 
  -4  -3  17       22.55       24.80      2.12 o 
  -3  -3  17       25.28       28.17      1.79 o 
  -2  -3  17        9.33       10.39      1.36 o 
  -1  -3  17        5.82        4.92      1.16 o 
   0  -3  17       16.06       18.64      2.50 o 
  -4  -2  17        2.81        4.09      1.01 o 
  -3  -2  17       14.18       15.38      1.39 o 
  -2  -2  17       31.40       30.76      1.86 o 
  -1  -2  17        7.20       10.12      1.27 o 
   0  -2  17        5.42        6.56      1.19 o 
  -4  -1  17       15.88       14.40      1.32 o 
  -3  -1  17       14.98       14.65      1.40 o 
  -2  -1  17        0.06       -1.01      1.01 o 
  -1  -1  17       15.70       16.74      1.87 o 
   0  -1  17       12.29       13.66      1.65 o 
   1  -1  17       16.36       17.93      1.51 o 
  -5   0  17       14.44       11.49      1.67 o 
  -4   0  17        0.01       -0.37      0.99 o 
  -3   0  17        9.61       14.54      1.35 o 
  -2   0  17        0.40       -0.08      0.96 o 
  -1   0  17        6.79        7.90      1.87 o 
   0   0  17       24.16       27.85      1.77 o 
   1   0  17        3.31        1.12      1.14 o 
  -4   1  17       16.37       17.71      2.19 o 
  -3   1  17       14.79       14.31      1.36 o 
  -2   1  17        0.08       -0.56      0.97 o 
  -1   1  17       15.14       17.52      1.50 o 
   0   1  17       12.09       14.08      1.40 o 
   1   1  17       16.58       17.31      2.48 o 
  -4   2  17        2.69        3.38      1.18 o 
  -3   2  17       14.64       14.28      1.34 o 
  -2   2  17       31.36       32.34      1.86 o 
  -1   2  17        7.00        8.88      1.28 o 
   0   2  17        5.37        5.51      1.30 o 
  -4   3  17       23.12       28.47      2.17 o 
  -3   3  17       24.49       29.05      1.81 o 
  -2   3  17        9.90       12.14      1.32 o 
  -1   3  17        6.14        7.53      1.67 o 
   0   3  17       15.35       18.89      1.60 o 
                                                 
